# Supplementary material for: Adeninium perchlorate
Source: Acta Crystallogr Sect E Struct Rep Online. 2011 Jan 15;67(Pt 2):o427. doi: 10.1107/S1600536811001528 (PMC3051488; doi:10.1107/S1600536811001528)
Supplement: Supplementary file 1 [file e-67-0o427-sup1.cif]

##############################################################################
###                                                                        ###
###        Electronic paper (Acta Crystallographica Section E)             ###
###                                                                        ###
##############################################################################
#                                                                            #
# This CIF contains the data in a paper accepted for publication in Acta     #
# Crystallographica Section E. It conforms to the requirements of Notes      #
# for Authors for Section E, and has been peer reviewed under the auspices   #
# of the IUCr Commission on Journals.                                        #
#                                                                            #
# Full details of the Crystallographic Information File format               #
# are given in the paper "The Crystallographic Information File (CIF):       #
# a New Standard Archive File for Crystallography" by S. R. Hall, F. H.      #
# Allen and I. D. Brown [Acta Cryst. (1991), A47, 655-685].                  #
#                                                                            #
# The current version of the core CIF dictionary is obtainable from          #
# ftp://ftp.iucr.org/pub/cif_core.dic. The current version number is 2.4.    #
#                                                                            #
# Software is freely available for graphical display of the structure(s) in  #
# this CIF.  For information consult the CIF home page http://www.iucr.org/  #
# cif/home.html                                                              #
#                                                                            #
# This file may be used for bona fide research purposes within the           #
# scientific community so long as proper attribution is given to the journal # 
# article from which it was obtained.                                        #
#                                                                            #
##############################################################################
                                             
data_global
_audit_creation_method     'form.cif (version 2.0)'
_journal_data_validation_number     ?
_journal_date_recd_electronic     2010-12-24
_journal_date_accepted     2011-01-11
_journal_name_full     'Acta Crystallographica, Section E'
_journal_year     2011
_journal_volume     67
_journal_issue      2
_journal_page_first     o427
_journal_page_last     o427
_journal_paper_category     QO
_journal_coeditor_code     IS2652
_publ_contact_author_name     'Prof. Fun, Hoong-Kun'
_publ_contact_author_address
;
      X-ray Crystallography Unit
      School of Physics
      Universiti Sains Malaysia
      11800 USM, Penang
      MALAYSIA
;
_publ_contact_author_email     'hkfun@usm.my'
_publ_contact_author_fax     '604 6579150'
_publ_contact_author_phone     '604 6533652'
_publ_section_title
;
Adeninium perchlorate
;
loop_
    _publ_author_name
    _publ_author_footnote
    _publ_author_address
    'Hoong-Kun Fun'
;
      Thomson Reuters ResearcherID: A-3561-2009.
;
;     X-ray Crystallography Unit
      School of Physics
      Universiti Sains Malaysia
      11800 USM, Penang
      Malaysia
;
    'Jia Hao Goh'
;
      Thomson Reuters ResearcherID: C-7576-2009.
;
;
      X-ray Crystallography Unit
      School of Physics
      Universiti Sains Malaysia
      11800 USM, Penang
      Malaysia
;
    'Annada C. Maity' ?
;
      Department of Chemistry
      Bengal Engineering and Science University
      Shibpur
      Howrah 711 103
      India
;
    'Shyamaprosad Goswami' ?
;
      Department of Chemistry
      Bengal Engineering and Science University
      Shibpur
      Howrah 711 103
      India
;
data_I
_audit_creation_method     SHELXL-97
_chemical_name_systematic
;
6-amino-9<i>H</i>-purin-1-ium perchlorate
;
_chemical_name_common
;
Adeninium perchlorate
;
_chemical_formula_moiety     'C5 H6 N5 +, Cl O4 -'
_chemical_formula_sum     'C5 H6 Cl N5 O4'
_chemical_formula_iupac     'C5 H6 N5 +, Cl O4 -'
_chemical_formula_weight     235.60
_chemical_melting_point     ?
_symmetry_cell_setting     monoclinic
_symmetry_space_group_name_H-M     'P 21/c'
_symmetry_space_group_name_Hall     '-P 2ybc'
loop_
    _symmetry_equiv_pos_as_xyz
    'x, y, z'
    '-x, y+1/2, -z+1/2'
    '-x, -y, -z'
    'x, -y-1/2, z-1/2'
_cell_length_a     8.7614(2)
_cell_length_b     4.82340(10)
_cell_length_c     21.0758(4)
_cell_angle_alpha     90.00
_cell_angle_beta     112.0700(10)
_cell_angle_gamma     90.00
_cell_volume     825.39(3)
_cell_formula_units_Z     4
_cell_measurement_reflns_used     4267
_cell_measurement_theta_min     3.82
_cell_measurement_theta_max     32.99
_cell_measurement_temperature     105.00(10)
_exptl_crystal_description     'Block'
_exptl_crystal_colour     'colourless'
_exptl_crystal_size_max     0.285
_exptl_crystal_size_mid     0.282
_exptl_crystal_size_min     0.203
_exptl_crystal_density_diffrn     1.896
_exptl_crystal_density_meas     ?
_exptl_crystal_density_method     'not measured'
_exptl_crystal_F_000     480
_exptl_absorpt_coefficient_mu     0.469
_exptl_absorpt_correction_type     multi-scan
_exptl_absorpt_process_details     '(<i>SADABS</i>; Bruker, 2009)'
_exptl_absorpt_correction_T_min     0.8780
_exptl_absorpt_correction_T_max     0.9108
_exptl_special_details
;
The crystal was placed in the cold stream of an Oxford Cryosystems
Cobra open-flow nitrogen cryostat (Cosier & Glazer, 1986) operating
at 105.0(1)K.
;
_diffrn_ambient_temperature     105.00(10)
_diffrn_radiation_type     MoK\a
_diffrn_radiation_wavelength     0.71073
_diffrn_radiation_source     'fine-focus sealed tube'
_diffrn_radiation_monochromator     graphite
_diffrn_measurement_device_type
;
Bruker SMART APEXII CCD area-detector
;
_diffrn_measurement_method     '\f and \w'
_diffrn_detector_area_resol_mean     ?
_diffrn_reflns_number     13078
_diffrn_reflns_av_R_equivalents     0.0373
_diffrn_reflns_av_sigmaI/netI     0.0374
_diffrn_reflns_theta_min     2.51
_diffrn_reflns_theta_max     33.17
_diffrn_reflns_theta_full     33.17
_diffrn_measured_fraction_theta_max     0.996
_diffrn_measured_fraction_theta_full     0.996
_diffrn_reflns_limit_h_min     -13
_diffrn_reflns_limit_h_max     13
_diffrn_reflns_limit_k_min     -7
_diffrn_reflns_limit_k_max     7
_diffrn_reflns_limit_l_min     -30
_diffrn_reflns_limit_l_max     32
_diffrn_standards_number     0
_diffrn_standards_interval_count     .
_diffrn_standards_interval_time     .
_diffrn_standards_decay_%     ?
_refine_special_details
;
 Refinement of F^2^ against ALL reflections.  The weighted R-factor wR and
 goodness of fit S are based on F^2^, conventional R-factors R are based
 on F, with F set to zero for negative F^2^. The threshold expression of
 F^2^ > 2sigma(F^2^) is used only for calculating R-factors(gt) etc. and is
 not relevant to the choice of reflections for refinement.  R-factors based
 on F^2^ are statistically about twice as large as those based on F, and R-
 factors based on ALL data will be even larger.
;
_reflns_number_total     3149
_reflns_number_gt     2538
_reflns_threshold_expression     I>2\s(I)
_refine_ls_structure_factor_coef     Fsqd
_refine_ls_matrix_type     full
_refine_ls_R_factor_all     0.0532
_refine_ls_R_factor_gt     0.0392
_refine_ls_wR_factor_gt     0.0944
_refine_ls_wR_factor_ref     0.1007
_refine_ls_goodness_of_fit_ref     1.041
_refine_ls_restrained_S_all     1.041
_refine_ls_number_reflns     3149
_refine_ls_number_parameters     200
_refine_ls_number_restraints     10
_refine_ls_hydrogen_treatment     refall
_refine_ls_weighting_scheme     calc
_refine_ls_weighting_details
         'calc w=1/[\s^2^(Fo^2^)+(0.0430P)^2^+0.4566P] where P=(Fo^2^+2Fc^2^)/3'
_atom_sites_solution_hydrogens     geom
_atom_sites_solution_primary     direct
_atom_sites_solution_secondary     difmap
_refine_ls_shift/su_max     0.000
_refine_ls_shift/su_mean     0.000
_refine_diff_density_max     0.447
_refine_diff_density_min     -0.423
_refine_ls_extinction_method     none
_refine_ls_extinction_coef     ?
loop_
    _atom_type_symbol
    _atom_type_description
    _atom_type_scat_dispersion_real
    _atom_type_scat_dispersion_imag
    _atom_type_scat_source
    'C' 'C' 0.0033 0.0016
                         'International Tables Vol C Tables 4.2.6.8 and 6.1.1.4'
    'H' 'H' 0.0000 0.0000
                         'International Tables Vol C Tables 4.2.6.8 and 6.1.1.4'
    'N' 'N' 0.0061 0.0033
                         'International Tables Vol C Tables 4.2.6.8 and 6.1.1.4'
    'O' 'O' 0.0106 0.0060
                         'International Tables Vol C Tables 4.2.6.8 and 6.1.1.4'
    'Cl' 'Cl' 0.1484 0.1585
                         'International Tables Vol C Tables 4.2.6.8 and 6.1.1.4'
_computing_data_collection     'APEX2 (Bruker, 2009)'
_computing_cell_refinement     'SAINT (Bruker, 2009)'
_computing_data_reduction     'SAINT (Bruker, 2009)'
_computing_structure_solution     'SHELXTL (Sheldrick, 2008)'
_computing_structure_refinement     'SHELXTL (Sheldrick, 2008)'
_computing_molecular_graphics     'SHELXTL (Sheldrick, 2008)'
_computing_publication_material
;
SHELXTL (Sheldrick, 2008) and PLATON (Spek, 2009)
;
loop_
    _atom_site_type_symbol
    _atom_site_label
    _atom_site_fract_x
    _atom_site_fract_y
    _atom_site_fract_z
    _atom_site_U_iso_or_equiv
    _atom_site_adp_type
    _atom_site_calc_flag
    _atom_site_refinement_flags
    _atom_site_occupancy
    _atom_site_disorder_assembly
    _atom_site_disorder_group
    N N1 0.14134(14) 0.5810(3) 0.41768(6) 0.0152(2) Uani d . 1 . .
    N N2 0.14035(14) 0.7456(3) 0.52342(6) 0.0169(2) Uani d . 1 . .
    N N3 0.33327(15) 0.4802(3) 0.61809(6) 0.0177(2) Uani d . 1 . .
    N N4 0.43640(13) 0.1928(3) 0.56071(6) 0.0153(2) Uani d . 1 . .
    N N5 0.30483(15) 0.2191(3) 0.40417(6) 0.0162(2) Uani d . 1 . .
    C C1 0.32179(15) 0.3695(3) 0.51586(7) 0.0137(2) Uani d . 1 . .
    C C2 0.25906(15) 0.3820(3) 0.44387(7) 0.0134(2) Uani d . 1 . .
    C C3 0.08746(17) 0.7514(3) 0.45686(7) 0.0167(3) Uani d . 1 . .
    C C4 0.25733(16) 0.5486(3) 0.55077(7) 0.0148(2) Uani d . 1 . .
    C C5 0.43785(16) 0.2674(3) 0.62123(7) 0.0174(3) Uani d . 1 . .
    Cl Cl1 0.7997(9) 0.4578(14) 0.7670(3) 0.0170(6) Uani d PD 0.589(13) A 1
    O O1 0.9452(8) 0.4076(15) 0.8255(3) 0.0317(11) Uani d PD 0.589(13) A 1
    O O2 0.7796(6) 0.7499(5) 0.7523(3) 0.0294(9) Uani d PD 0.589(13) A 1
    O O3 0.8120(11) 0.3197(11) 0.7080(3) 0.0183(8) Uani d PD 0.589(13) A 1
    O O4 0.6558(10) 0.359(2) 0.7785(5) 0.020(2) Uani d PD 0.589(13) A 1
    Cl Cl1X 0.8150(12) 0.4603(19) 0.7747(5) 0.0155(7) Uani d PD 0.411(13) A 2
    O O1X 0.9454(11) 0.3192(15) 0.8286(5) 0.0216(11) Uani d PD 0.411(13) A 2
    O O2X 0.8317(7) 0.7552(7) 0.7882(5) 0.0285(16) Uani d PD 0.411(13) A 2
    O O3X 0.8155(16) 0.398(2) 0.7091(5) 0.0242(16) Uani d PD 0.411(13) A 2
    O O4X 0.6614(13) 0.362(3) 0.7772(7) 0.020(3) Uani d PD 0.411(13) A 2
    H H1N1 0.098(2) 0.598(4) 0.3760(10) 0.024 Uiso d . 1 . .
    H H1N3 0.322(2) 0.554(4) 0.6494(11) 0.024 Uiso d . 1 . .
    H H1N5 0.382(3) 0.103(4) 0.4224(10) 0.024 Uiso d . 1 . .
    H H2N5 0.259(2) 0.223(4) 0.3606(10) 0.024 Uiso d . 1 . .
    H H3 0.005(2) 0.880(4) 0.4324(10) 0.024 Uiso d . 1 . .
    H H5 0.501(2) 0.182(4) 0.6632(10) 0.024 Uiso d . 1 . .
loop_
    _atom_site_aniso_label
    _atom_site_aniso_U_11
    _atom_site_aniso_U_22
    _atom_site_aniso_U_33
    _atom_site_aniso_U_12
    _atom_site_aniso_U_13
    _atom_site_aniso_U_23
    N1 0.0165(5) 0.0140(6) 0.0156(5) 0.0027(4) 0.0068(4) 0.0033(4)
    N2 0.0161(5) 0.0142(6) 0.0212(5) 0.0006(5) 0.0079(4) -0.0016(5)
    N3 0.0183(5) 0.0202(6) 0.0150(5) 0.0007(5) 0.0068(4) -0.0037(5)
    N4 0.0143(5) 0.0144(5) 0.0158(5) 0.0004(4) 0.0042(4) 0.0003(4)
    N5 0.0183(5) 0.0157(6) 0.0143(5) 0.0049(5) 0.0058(4) 0.0006(4)
    C1 0.0140(5) 0.0118(6) 0.0151(5) -0.0008(5) 0.0053(4) -0.0007(5)
    C2 0.0140(5) 0.0108(6) 0.0160(5) -0.0001(5) 0.0065(4) 0.0012(5)
    C3 0.0168(5) 0.0121(6) 0.0227(6) 0.0013(5) 0.0091(5) 0.0017(5)
    C4 0.0149(5) 0.0122(6) 0.0176(6) -0.0020(5) 0.0067(4) -0.0022(5)
    C5 0.0159(5) 0.0190(7) 0.0161(6) -0.0006(5) 0.0047(4) -0.0008(5)
    Cl1 0.0164(11) 0.0164(7) 0.0169(10) -0.0001(6) 0.0049(8) 0.0010(5)
    O1 0.0236(13) 0.050(3) 0.0164(13) 0.002(2) 0.0015(9) 0.003(2)
    O2 0.0461(18) 0.0134(10) 0.035(2) -0.0033(10) 0.0222(18) -0.0004(10)
    O3 0.0203(13) 0.020(2) 0.0154(11) -0.0009(18) 0.0073(9) 0.0004(14)
    O4 0.016(3) 0.026(4) 0.024(4) -0.007(2) 0.015(3) -0.001(3)
    Cl1X 0.0133(13) 0.0132(9) 0.021(2) -0.0005(8) 0.0080(15) 0.0022(11)
    O1X 0.0182(16) 0.026(3) 0.0145(16) 0.007(2) -0.0008(12) 0.005(2)
    O2X 0.033(2) 0.0076(12) 0.050(4) -0.0005(13) 0.022(2) -0.0003(16)
    O3X 0.0252(19) 0.037(4) 0.0128(17) -0.007(4) 0.0098(13) 0.003(3)
    O4X 0.024(5) 0.022(6) 0.013(4) 0.005(4) 0.006(3) 0.007(4)
_geom_special_details
;
 All esds (except the esd in the dihedral angle between two l.s. planes)
 are estimated using the full covariance matrix.  The cell esds are taken
 into account individually in the estimation of esds in distances, angles
 and torsion angles; correlations between esds in cell parameters are only
 used when they are defined by crystal symmetry.  An approximate (isotropic)
 treatment of cell esds is used for estimating esds involving l.s. planes.
;
loop_
    _geom_bond_atom_site_label_1
    _geom_bond_atom_site_label_2
    _geom_bond_site_symmetry_2
    _geom_bond_distance
    _geom_bond_publ_flag
    N1 C2 . 1.3646(18) ?
    N1 C3 . 1.3686(18) ?
    N1 H1N1 . 0.82(2) ?
    N2 C3 . 1.3018(18) ?
    N2 C4 . 1.3571(18) ?
    N3 C5 . 1.361(2) ?
    N3 C4 . 1.3620(18) ?
    N3 H1N3 . 0.79(2) ?
    N4 C5 . 1.3208(18) ?
    N4 C1 . 1.3837(17) ?
    N5 C2 . 1.3153(18) ?
    N5 H1N5 . 0.85(2) ?
    N5 H2N5 . 0.85(2) ?
    C1 C4 . 1.3855(19) ?
    C1 C2 . 1.4075(18) ?
    C3 H3 . 0.95(2) ?
    C5 H5 . 0.942(19) ?
    Cl1 O1 . 1.423(7) ?
    Cl1 O2 . 1.439(7) ?
    Cl1 O3 . 1.449(7) ?
    Cl1 O4 . 1.450(7) ?
    Cl1X O3X . 1.417(10) ?
    Cl1X O1X . 1.443(9) ?
    Cl1X O4X . 1.446(10) ?
    Cl1X O2X . 1.447(9) ?
loop_
    _geom_angle_atom_site_label_1
    _geom_angle_atom_site_label_2
    _geom_angle_atom_site_label_3
    _geom_angle_site_symmetry_1
    _geom_angle_site_symmetry_3
    _geom_angle
    _geom_angle_publ_flag
    C2 N1 C3 . . 123.92(12) ?
    C2 N1 H1N1 . . 118.7(14) ?
    C3 N1 H1N1 . . 117.4(14) ?
    C3 N2 C4 . . 112.27(12) ?
    C5 N3 C4 . . 106.86(12) ?
    C5 N3 H1N3 . . 126.2(15) ?
    C4 N3 H1N3 . . 126.9(15) ?
    C5 N4 C1 . . 103.49(12) ?
    C2 N5 H1N5 . . 119.2(13) ?
    C2 N5 H2N5 . . 122.7(13) ?
    H1N5 N5 H2N5 . . 118.0(18) ?
    N4 C1 C4 . . 110.93(12) ?
    N4 C1 C2 . . 130.69(12) ?
    C4 C1 C2 . . 118.28(12) ?
    N5 C2 N1 . . 121.84(12) ?
    N5 C2 C1 . . 124.83(12) ?
    N1 C2 C1 . . 113.32(12) ?
    N2 C3 N1 . . 125.00(13) ?
    N2 C3 H3 . . 119.4(12) ?
    N1 C3 H3 . . 115.6(12) ?
    N2 C4 N3 . . 127.42(13) ?
    N2 C4 C1 . . 127.20(12) ?
    N3 C4 C1 . . 105.37(12) ?
    N4 C5 N3 . . 113.36(12) ?
    N4 C5 H5 . . 125.2(12) ?
    N3 C5 H5 . . 121.4(12) ?
    O1 Cl1 O2 . . 110.5(5) ?
    O1 Cl1 O3 . . 109.5(6) ?
    O2 Cl1 O3 . . 108.0(5) ?
    O1 Cl1 O4 . . 110.6(6) ?
    O2 Cl1 O4 . . 108.2(6) ?
    O3 Cl1 O4 . . 110.0(7) ?
    O3X Cl1X O1X . . 112.0(8) ?
    O3X Cl1X O4X . . 108.0(10) ?
    O1X Cl1X O4X . . 106.8(8) ?
    O3X Cl1X O2X . . 111.3(7) ?
    O1X Cl1X O2X . . 108.5(6) ?
    O4X Cl1X O2X . . 110.0(9) ?
loop_
    _geom_torsion_atom_site_label_1
    _geom_torsion_atom_site_label_2
    _geom_torsion_atom_site_label_3
    _geom_torsion_atom_site_label_4
    _geom_torsion_site_symmetry_1
    _geom_torsion_site_symmetry_2
    _geom_torsion_site_symmetry_3
    _geom_torsion_site_symmetry_4
    _geom_torsion
    _geom_torsion_publ_flag
    C5 N4 C1 C4 . . . . 0.39(15) ?
    C5 N4 C1 C2 . . . . -175.98(14) ?
    C3 N1 C2 N5 . . . . 178.65(13) ?
    C3 N1 C2 C1 . . . . -0.51(19) ?
    N4 C1 C2 N5 . . . . -1.6(2) ?
    C4 C1 C2 N5 . . . . -177.75(13) ?
    N4 C1 C2 N1 . . . . 177.53(13) ?
    C4 C1 C2 N1 . . . . 1.38(18) ?
    C4 N2 C3 N1 . . . . 0.0(2) ?
    C2 N1 C3 N2 . . . . -0.2(2) ?
    C3 N2 C4 N3 . . . . -177.16(14) ?
    C3 N2 C4 C1 . . . . 1.0(2) ?
    C5 N3 C4 N2 . . . . 178.41(14) ?
    C5 N3 C4 C1 . . . . -0.11(15) ?
    N4 C1 C4 N2 . . . . -178.70(13) ?
    C2 C1 C4 N2 . . . . -1.8(2) ?
    N4 C1 C4 N3 . . . . -0.17(16) ?
    C2 C1 C4 N3 . . . . 176.70(12) ?
    C1 N4 C5 N3 . . . . -0.47(16) ?
    C4 N3 C5 N4 . . . . 0.38(17) ?
loop_
    _geom_hbond_atom_site_label_D
    _geom_hbond_atom_site_label_H
    _geom_hbond_atom_site_label_A
    _geom_hbond_site_symmetry_A
    _geom_hbond_distance_DH
    _geom_hbond_distance_HA
    _geom_hbond_distance_DA
    _geom_hbond_angle_DHA
    _geom_hbond_publ_flag
    N1 H1N1 O3 3_666 0.82(2) 2.23(2) 2.868(7) 135.2(17) yes
    N3 H1N3 O4 2_656 0.79(2) 2.07(2) 2.818(10) 158.2(19) yes
    N5 H1N5 N4 3_656 0.85(2) 2.07(2) 2.8938(19) 164.3(19) yes
    N5 H2N5 O2 3_666 0.85(2) 2.28(2) 3.100(6) 162.0(18) yes
    C3 H3 N2 3_576 0.945(19) 2.577(19) 3.266(2) 130.0(15) yes
    C3 H3 O1 4_475 0.945(19) 2.35(2) 3.055(6) 131.2(16) yes
    C5 H5 O4 . 0.94(2) 2.45(2) 3.174(10) 133.6(15) yes
