# Supplementary material for: Adeninium perchlorate
Source: Acta Crystallogr Sect E Struct Rep Online. 2011 Jan 15;67(Pt 2):o427. doi: 10.1107/S1600536811001528 (PMC3051488; doi:10.1107/S1600536811001528)
Supplement: Supplementary file 2 [file e-67-0o427-Isup2.hkl]

# 
# h,k,l, Fc-squared, Fo-squared, sigma(Fo-squared) and status flag 
# 
data_I
_shelx_title ' spg3542m in P2(1)/c (105K)' 
_shelx_refln_list_code          4 
_shelx_F_calc_maximum      126.77 
_exptl_crystal_F_000       480.00 
_reflns_d_resolution_high  0.6495 
 
loop_ 
 _symmetry_equiv_pos_as_xyz 
 'x, y, z' 
 '-x, y+1/2, -z+1/2' 
 '-x, -y, -z' 
 'x, -y-1/2, z-1/2' 
 
_cell_length_a     8.7614 
_cell_length_b     4.8234 
_cell_length_c    21.0758 
_cell_angle_alpha  90.000 
_cell_angle_beta  112.070 
_cell_angle_gamma  90.000 
 
_shelx_F_squared_multiplier     1.000 
 
loop_ 
 _refln_index_h 
 _refln_index_k 
 _refln_index_l 
 _refln_F_squared_calc 
 _refln_F_squared_meas 
 _refln_F_squared_sigma 
 _refln_observed_status 
   1   0   0      764.14      716.14     23.74 o 
   2   0   0    14207.03    12571.71    214.04 o 
   3   0   0     1166.53     1014.34     16.67 o 
   4   0   0      246.61      237.89      4.71 o 
   5   0   0      155.11      109.85      3.35 o 
   6   0   0      715.44      656.20     10.76 o 
   7   0   0       31.35       25.72      2.92 o 
   8   0   0     1616.04     1582.91     31.58 o 
   9   0   0       89.72       92.62      6.87 o 
  10   0   0       26.96       23.38      4.13 o 
  11   0   0       20.88       27.55      5.28 o 
  12   0   0       29.51       21.01      4.85 o 
   1   1   0       49.71       58.09      1.44 o 
   2   1   0     9630.01     9867.45    117.46 o 
   3   1   0      785.46      874.79     12.35 o 
   4   1   0      127.58      150.60      2.69 o 
   5   1   0      991.58     1008.04     10.03 o 
   6   1   0      576.17      546.87      6.39 o 
   7   1   0        0.04        0.11      1.24 o 
   8   1   0       16.07       15.77      2.53 o 
   9   1   0       31.87       31.38      2.85 o 
  10   1   0      123.23      111.44      5.00 o 
  11   1   0        7.35        9.99      3.33 o 
  12   1   0        2.78        5.56      3.26 o 
   0   2   0      756.19      984.90     23.55 o 
   1   2   0      115.49      111.01      3.17 o 
   2   2   0     1220.86     1215.41     12.02 o 
   3   2   0        3.61        9.38      0.93 o 
   4   2   0      145.90      160.56      4.57 o 
   5   2   0      466.42      461.17      9.53 o 
   6   2   0      295.12      300.06      9.95 o 
   7   2   0      428.42      437.09     14.44 o 
   8   2   0        2.01        0.31      3.06 o 
   9   2   0       31.76       27.79      5.03 o 
  10   2   0       52.41       58.47      5.89 o 
  11   2   0       25.20       33.50      6.28 o 
  12   2   0        1.03        7.14      6.22 o 
   1   3   0     2149.78     2224.82     23.12 o 
   2   3   0       60.71       59.58      2.13 o 
   3   3   0      161.05      158.91      3.68 o 
   4   3   0     1290.12     1274.03     28.59 o 
   5   3   0       17.67       14.28      3.30 o 
   6   3   0      171.95      171.58     10.87 o 
   7   3   0      411.32      384.76     17.39 o 
   8   3   0        3.09        1.51      4.22 o 
   9   3   0       91.34       77.69     14.00 o 
  10   3   0        0.29       -0.69      5.85 o 
  11   3   0        8.84       12.44      6.25 o 
   0   4   0      700.33      748.70     18.72 o 
   1   4   0       59.71       54.64      2.82 o 
   2   4   0       52.18       44.38      2.66 o 
   3   4   0      615.05      574.61     15.96 o 
   4   4   0       11.97       14.86      3.48 o 
   5   4   0       67.47       77.45      9.32 o 
   6   4   0        1.03        5.67      3.87 o 
   7   4   0        0.02        1.60      4.50 o 
   8   4   0      130.02      127.10     15.01 o 
   9   4   0       15.67       10.91     12.19 o 
  10   4   0       62.92       50.75     13.32 o 
   1   5   0      434.71      458.95     10.17 o 
   2   5   0      676.46      701.68     16.71 o 
   3   5   0       53.05       58.64      8.13 o 
   4   5   0      138.36      147.49     14.81 o 
   5   5   0        0.42        2.75      3.77 o 
   6   5   0        5.08        5.59      5.49 o 
   7   5   0       14.23       18.77      7.27 o 
   8   5   0        2.07       -4.34      5.73 o 
   9   5   0       13.45       11.01      8.41 o 
   0   6   0      228.82      232.41      9.75 o 
   1   6   0      131.50      138.93     22.09 o 
   2   6   0       10.15       11.23      5.54 o 
   3   6   0      170.61      190.83     14.79 o 
   4   6   0       18.06       16.61      6.23 o 
   5   6   0       12.52        8.23      5.90 o 
   6   6   0       19.09        4.42      5.20 o 
   7   6   0       42.17       52.48     10.82 o 
   2   7   0       14.08        8.43      7.18 o 
   3   7   0      375.19      325.84     19.67 o 
   4   7   0      138.24      145.61     15.44 o 
 -12   1   1        5.42        8.55      5.16 o 
 -11   1   1      112.20      110.47      5.21 o 
 -10   1   1        0.72        2.39      2.03 o 
  -9   1   1      306.91      302.46      6.92 o 
  -8   1   1      211.52      197.44      7.44 o 
  -7   1   1      262.74      253.83      4.85 o 
  -6   1   1      764.43      738.97      7.87 o 
  -5   1   1      108.59      113.98      2.32 o 
  -4   1   1     1606.24     1546.23     14.78 o 
  -3   1   1      175.02      161.12      3.09 o 
  -2   1   1    12654.13    12888.23    186.25 o 
  -1   1   1     5957.44     6013.33     74.45 o 
   0   1   1     2989.25     3088.89     35.41 o 
   1   1   1     4710.10     4744.75     52.87 o 
   2   1   1      152.52      101.44      2.63 o 
   3   1   1        1.91       12.87      1.66 o 
   4   1   1     1715.96     1633.13     18.40 o 
   5   1   1      472.77      493.57      5.88 o 
   6   1   1     1136.14     1096.25     12.47 o 
   7   1   1      847.11      841.46     11.20 o 
   8   1   1       39.73       36.79      3.22 o 
   9   1   1      154.75      154.00      5.42 o 
  10   1   1      249.42      226.51      9.27 o 
  11   1   1       13.89        6.93      3.28 o 
  12   1   1      254.03      258.71      9.83 o 
 -12   2   1        4.43        3.04      4.95 o 
 -11   2   1        9.43       14.73      5.03 o 
 -10   2   1       10.38       12.52      3.75 o 
  -9   2   1        3.78        1.52      3.22 o 
  -8   2   1      169.90      174.98      8.68 o 
  -7   2   1      456.77      493.22     12.33 o 
  -6   2   1      221.38      214.51      7.69 o 
  -5   2   1      145.20      134.92      4.06 o 
  -4   2   1     1455.93     1588.82     17.62 o 
  -3   2   1       10.56       15.71      1.05 o 
  -2   2   1      124.83      108.01      2.32 o 
  -1   2   1      370.47      355.25      4.78 o 
   0   2   1     6089.12     6407.50     59.91 o 
   1   2   1      545.23      623.27      7.18 o 
   2   2   1     1438.46     1505.83     16.92 o 
   3   2   1      261.71      276.75      5.12 o 
   4   2   1       69.52       76.42      2.98 o 
   5   2   1      278.01      276.86      8.04 o 
   6   2   1      938.40      929.75     18.39 o 
   7   2   1      106.83      118.19      6.99 o 
   8   2   1      600.75      593.20     14.90 o 
   9   2   1        4.94        6.14      3.07 o 
  10   2   1       12.52       13.44      3.92 o 
  11   2   1        0.01        9.68      4.56 o 
 -11   3   1      144.96      169.38     11.82 o 
 -10   3   1        0.04        0.69      5.39 o 
  -9   3   1      213.71      228.79     15.13 o 
  -8   3   1        9.76        6.89      4.36 o 
  -7   3   1        0.08        1.48      3.62 o 
  -6   3   1       84.31      105.93      9.14 o 
  -5   3   1       40.78       39.27      4.36 o 
  -4   3   1      538.29      584.51     12.43 o 
  -3   3   1      528.45      513.69      7.51 o 
  -2   3   1      164.04      184.96      6.02 o 
  -1   3   1       54.07       48.43      4.53 o 
   0   3   1      178.95      171.86      3.71 o 
   1   3   1      136.40      169.16      7.49 o 
   2   3   1      719.75      736.48      8.82 o 
   3   3   1       12.64       11.10      1.32 o 
   4   3   1      556.96      563.47     15.22 o 
   5   3   1        4.72        5.78      2.61 o 
   6   3   1        2.48        4.71      2.86 o 
   7   3   1       30.79       20.71      5.61 o 
   8   3   1        0.00       -1.79      4.03 o 
   9   3   1       82.34       76.89     10.28 o 
  10   3   1       51.44       39.07      9.36 o 
  11   3   1      122.70      149.17     11.56 o 
 -10   4   1       35.67       25.78      9.42 o 
  -9   4   1      110.69      115.69     12.89 o 
  -8   4   1       50.89       46.80     13.41 o 
  -7   4   1      227.70      219.33     14.49 o 
  -6   4   1       57.48       52.30      7.92 o 
  -5   4   1      242.14      238.41     13.13 o 
  -4   4   1        1.60        1.97      4.31 o 
  -3   4   1      576.73      557.77     11.32 o 
  -2   4   1        0.14        7.99      1.67 o 
  -1   4   1       49.40       60.38      2.93 o 
   0   4   1      285.21      292.23      6.84 o 
   1   4   1       88.44       93.42      3.54 o 
   2   4   1      325.21      316.06      6.35 o 
   3   4   1      393.64      389.06     12.66 o 
   4   4   1       18.80        9.28      3.78 o 
   5   4   1      350.95      321.06     15.78 o 
   6   4   1       78.13       93.60     13.53 o 
   7   4   1        1.78        2.18      6.15 o 
   8   4   1      121.15      134.38     13.98 o 
   9   4   1       55.02       60.52     10.50 o 
  10   4   1       63.36       71.86     18.20 o 
  -9   5   1       31.30       33.89     13.69 o 
  -8   5   1        9.92       12.86      6.83 o 
  -7   5   1       98.69      101.49     12.33 o 
  -6   5   1       20.23       24.21      8.75 o 
  -5   5   1        1.60       -1.78      2.87 o 
  -4   5   1       61.73       65.52     16.98 o 
  -3   5   1        7.97        5.75      3.91 o 
  -2   5   1        0.40        5.88      3.22 o 
  -1   5   1       24.98       32.31      3.11 o 
   0   5   1      212.47      216.17      7.53 o 
   1   5   1        2.32       14.34      2.58 o 
   2   5   1      149.72      147.23      7.48 o 
   3   5   1        0.20        2.39      3.39 o 
   4   5   1      159.38      164.42     12.69 o 
   5   5   1       44.93       43.39      8.09 o 
   6   5   1       90.30       96.38     12.28 o 
   7   5   1       33.73       52.48     18.71 o 
   8   5   1        0.02       -3.62      5.94 o 
   9   5   1       23.08       17.44      9.03 o 
  -7   6   1       51.95       41.51     15.44 o 
  -6   6   1        6.66        0.24      5.89 o 
  -5   6   1      308.34      319.19     18.63 o 
  -4   6   1      114.98      123.61     12.75 o 
  -3   6   1      434.80      391.67     21.33 o 
  -2   6   1      425.21      434.14     20.35 o 
  -1   6   1      369.43      372.63     15.97 o 
   0   6   1      339.02      350.49      9.95 o 
   1   6   1       34.46       39.55      7.75 o 
   2   6   1       47.30       41.56      8.38 o 
   3   6   1       45.26       62.20      9.70 o 
   4   6   1        6.40        5.08      5.48 o 
   5   6   1       30.91       51.95      9.79 o 
   6   6   1      189.99      213.18     17.33 o 
   7   6   1        4.18        5.26      6.19 o 
  -4   7   1        6.31       12.21      7.07 o 
  -3   7   1       78.18       54.95     12.19 o 
  -2   7   1        7.75        8.18      5.86 o 
   1   7   1       24.44       17.29      7.01 o 
   2   7   1       76.27       69.75     10.76 o 
   3   7   1       52.07       55.98     10.63 o 
   4   7   1       40.01       57.89     17.47 o 
 -12   0   2      290.37      315.55     13.67 o 
 -11   0   2      594.39      623.10     20.73 o 
 -10   0   2      120.45      132.80      7.50 o 
  -9   0   2       12.99       10.24      3.22 o 
  -8   0   2      521.84      535.30     12.21 o 
  -7   0   2     4591.69     4567.24     55.74 o 
  -6   0   2      508.50      539.27      8.49 o 
  -5   0   2     3060.64     3007.84     34.19 o 
  -4   0   2      375.82      316.56      5.58 o 
  -3   0   2     6513.11     6488.69     93.18 o 
  -2   0   2       17.76       16.28      1.13 o 
  -1   0   2      145.28      137.03      5.01 o 
   1   0   2     2361.54     2355.29     92.17 o 
   2   0   2     6903.02     6550.12    215.53 o 
   3   0   2       52.56       23.75      1.92 o 
   4   0   2       22.98       21.87      1.65 o 
   5   0   2     5565.10     5410.72     64.40 o 
   6   0   2     1947.07     1897.17     25.39 o 
   7   0   2      611.98      583.63     13.13 o 
   8   0   2     1326.16     1277.46     26.99 o 
   9   0   2       41.82       44.04      5.32 o 
  10   0   2      605.61      598.63     17.08 o 
  11   0   2        0.16        8.36      3.58 o 
  12   0   2        2.14       -0.67      3.09 o 
 -12   1   2       28.95       24.22      4.65 o 
 -11   1   2       46.85       42.50      3.65 o 
 -10   1   2       12.30       11.46      2.47 o 
  -9   1   2      486.41      470.31      9.42 o 
  -8   1   2        1.36        5.24      1.67 o 
  -7   1   2      299.27      292.06      5.43 o 
  -6   1   2      272.07      272.14      3.90 o 
  -5   1   2      156.84      156.44      3.20 o 
  -4   1   2      547.80      602.85      9.84 o 
  -3   1   2     1367.24     1466.15     17.81 o 
  -2   1   2    10910.89    11646.07    169.58 o 
  -1   1   2     2119.35     2192.06     30.55 o 
   0   1   2       95.87      100.52      3.24 o 
   1   1   2       81.61       66.67      1.95 o 
   2   1   2      642.74      791.43     11.34 o 
   3   1   2     2302.85     2444.95     28.03 o 
   4   1   2       38.68       32.19      1.58 o 
   5   1   2      355.19      372.43      5.25 o 
   6   1   2       45.62       44.21      2.16 o 
   7   1   2      857.80      845.36     11.87 o 
   8   1   2      118.95      111.50      4.25 o 
   9   1   2        1.69        1.44      1.91 o 
  10   1   2        0.02        4.35      2.47 o 
  11   1   2       15.50       11.01      4.41 o 
  12   1   2       93.14       93.57      6.71 o 
 -12   2   2       23.32        7.75      5.15 o 
 -11   2   2        0.05        0.43      3.48 o 
 -10   2   2      341.78      327.28     11.11 o 
  -9   2   2      157.04      166.05      9.47 o 
  -8   2   2      136.69      135.18     11.77 o 
  -7   2   2       90.83       99.78      6.49 o 
  -6   2   2        6.90        4.29      1.78 o 
  -5   2   2      308.57      332.81      7.19 o 
  -4   2   2     2164.20     2388.71     29.05 o 
  -3   2   2       54.30       70.59      2.83 o 
  -2   2   2      184.21      245.49      3.49 o 
  -1   2   2      176.72      184.69      2.96 o 
   0   2   2     1290.58     1246.74     13.29 o 
   1   2   2     1515.94     1533.80     16.21 o 
   2   2   2       31.24       28.50      1.79 o 
   3   2   2     2750.56     2814.05     33.85 o 
   4   2   2      261.72      245.44      6.83 o 
   5   2   2        2.73        1.95      1.54 o 
   6   2   2      241.88      216.90      7.49 o 
   7   2   2        2.63       -0.36      1.82 o 
   8   2   2      662.75      676.66     16.30 o 
   9   2   2       23.64       17.85      4.33 o 
  10   2   2       54.85       50.35      6.61 o 
  11   2   2      103.37       99.44      8.84 o 
 -11   3   2      204.48      219.73     13.12 o 
 -10   3   2       46.88       50.37      9.29 o 
  -9   3   2      108.05      122.71     11.93 o 
  -7   3   2       51.55       53.89      7.51 o 
  -6   3   2        0.15       -2.81      2.81 o 
  -5   3   2        0.68        2.80      2.66 o 
  -4   3   2        0.87        8.96      1.86 o 
  -3   3   2      183.17      233.39     11.61 o 
  -2   3   2     1502.81     1538.81     16.53 o 
  -1   3   2     1868.20     1893.06     19.12 o 
   0   3   2      135.25      145.28      3.40 o 
   1   3   2     3033.63     3220.73     30.80 o 
   2   3   2      369.25      368.64      5.58 o 
   3   3   2        3.00        2.46      1.14 o 
   4   3   2      587.71      558.37     15.35 o 
   5   3   2      498.77      511.34     16.83 o 
   6   3   2     1115.35     1080.30     37.63 o 
   7   3   2      301.24      305.22     15.64 o 
   8   3   2       13.49       12.05      5.89 o 
   9   3   2      113.32      131.25     12.79 o 
  10   3   2        0.07       -4.78      5.23 o 
  11   3   2       50.68       65.36     11.73 o 
 -10   4   2       28.25       30.32      9.01 o 
  -9   4   2       38.22       46.94      9.43 o 
  -8   4   2      103.12      110.33     15.25 o 
  -7   4   2       18.30       18.23      5.99 o 
  -6   4   2       45.55       43.29      7.33 o 
  -5   4   2      286.95      277.29     14.10 o 
  -4   4   2     1129.42     1095.99     32.08 o 
  -3   4   2       87.67       95.97      5.55 o 
  -2   4   2      501.05      499.79      8.95 o 
  -1   4   2      189.35      199.13      5.08 o 
   0   4   2       39.89       43.34      3.08 o 
   1   4   2      159.68      151.42      4.04 o 
   2   4   2      298.76      294.17      6.87 o 
   3   4   2      165.69      152.10      7.69 o 
   4   4   2        4.88        3.00      2.28 o 
   5   4   2      204.93      187.79     11.87 o 
   6   4   2        1.86        0.59      4.13 o 
   7   4   2        5.07        1.65      4.79 o 
   8   4   2       11.95       17.04      6.74 o 
   9   4   2       15.58        2.35      6.94 o 
  10   4   2       43.51       56.38     11.49 o 
  -9   5   2      304.05      291.63     26.28 o 
  -8   5   2        8.50       -1.41      5.68 o 
  -7   5   2      104.90      101.17     11.94 o 
  -6   5   2      354.15      360.50     18.47 o 
  -5   5   2       27.37       37.16      7.42 o 
  -4   5   2      155.00      186.06     14.92 o 
  -3   5   2      116.70      117.05     10.40 o 
  -2   5   2       18.70       23.14      5.07 o 
  -1   5   2       75.65       78.78      4.54 o 
   0   5   2        3.53        4.76      2.07 o 
   1   5   2      124.00      118.12      6.92 o 
   2   5   2      177.77      199.24      8.43 o 
   3   5   2       27.11       30.24      5.08 o 
   4   5   2      590.65      635.52     50.20 o 
   5   5   2       10.39        7.73      5.43 o 
   6   5   2      143.16      167.95     14.44 o 
   7   5   2      113.81      114.58     13.18 o 
   8   5   2        0.01       -0.02      6.34 o 
  -7   6   2        0.27        0.37      5.87 o 
  -6   6   2        6.71        9.01      6.98 o 
  -5   6   2        7.12       16.40      6.78 o 
  -4   6   2      199.98      220.89     16.17 o 
  -3   6   2       13.73       21.08      8.48 o 
  -2   6   2        0.02       15.61      6.08 o 
  -1   6   2        0.99        4.93      2.88 o 
   0   6   2       60.38       60.74      6.28 o 
   1   6   2      154.61      171.87     12.78 o 
   2   6   2        0.16       -3.76      3.76 o 
   3   6   2        0.24        6.45      6.02 o 
   4   6   2        0.18        2.88      4.95 o 
   5   6   2      106.67      113.19     13.14 o 
   6   6   2        1.94        7.12      8.47 o 
   7   6   2        5.59        8.37      7.29 o 
  -4   7   2      301.31      283.43     20.36 o 
  -3   7   2        4.17        6.52      5.50 o 
  -2   7   2      317.36      312.81     44.10 o 
   1   7   2       89.78      101.63     30.19 o 
   2   7   2      293.34      292.48     17.98 o 
   3   7   2       78.50       56.85      9.73 o 
 -12   1   3      130.85      121.55      7.37 o 
 -11   1   3       53.23       50.78      3.89 o 
 -10   1   3       30.28       31.76      3.06 o 
  -9   1   3      703.73      688.28     11.99 o 
  -8   1   3      453.86      427.34      7.87 o 
  -7   1   3      518.90      520.70      7.26 o 
  -6   1   3      991.15      979.04     10.11 o 
  -5   1   3      229.74      253.10      4.34 o 
  -4   1   3       12.90       24.01      1.70 o 
  -3   1   3      857.07      783.36     10.71 o 
  -2   1   3      688.54      724.93      9.54 o 
  -1   1   3     9440.52     9115.42    121.48 o 
   0   1   3     1911.79     1931.50     22.52 o 
   1   1   3     3304.94     3267.52     37.33 o 
   2   1   3       35.58       29.92      1.82 o 
   3   1   3     1213.49     1311.29     14.35 o 
   4   1   3      502.51      481.75      6.36 o 
   5   1   3      177.60      158.49      3.37 o 
   6   1   3      978.34      968.07     12.09 o 
   7   1   3      979.84      986.73     14.10 o 
   8   1   3      112.46       93.10      4.04 o 
   9   1   3      190.08      194.43      6.25 o 
  10   1   3        9.75        9.43      2.44 o 
  11   1   3       29.33       28.92      6.10 o 
 -12   2   3        1.67        4.27      4.64 o 
 -11   2   3      261.08      250.42     10.37 o 
 -10   2   3        0.39        1.92      3.09 o 
  -9   2   3        4.97        5.42      3.33 o 
  -8   2   3       62.00       86.64      6.69 o 
  -7   2   3      269.75      254.57     17.13 o 
  -6   2   3      112.33      107.96      4.30 o 
  -5   2   3      227.24      253.23     11.23 o 
  -4   2   3      196.37      221.73      6.53 o 
  -3   2   3      892.00      865.28     10.18 o 
  -2   2   3      802.05      779.53      7.88 o 
  -1   2   3       18.07       21.59      1.21 o 
   0   2   3     2276.56     2352.51     23.36 o 
   1   2   3       25.64       48.71      2.13 o 
   2   2   3      431.02      413.12      7.17 o 
   3   2   3      103.60      135.49      3.81 o 
   4   2   3      292.25      289.97      6.54 o 
   5   2   3      874.60      840.47     15.61 o 
   6   2   3       52.91       57.27      6.37 o 
   7   2   3       94.05       96.19      5.85 o 
   8   2   3       64.51       70.63      9.46 o 
   9   2   3        7.46        7.60      3.46 o 
  10   2   3        0.52        2.40      4.41 o 
  11   2   3       68.68       75.06      8.26 o 
 -11   3   3       67.12       64.27     10.68 o 
 -10   3   3        8.40        2.96      5.54 o 
  -9   3   3       74.21       88.24     15.80 o 
  -8   3   3       20.32       19.87      8.16 o 
  -7   3   3       29.44       25.63      5.70 o 
  -5   3   3     1060.19     1079.33     30.59 o 
  -4   3   3      317.99      332.09     19.84 o 
  -3   3   3     1759.73     1765.18     18.57 o 
  -2   3   3       58.93       60.73      2.15 o 
  -1   3   3      477.08      496.48      6.81 o 
   0   3   3       28.05       38.06      1.88 o 
   1   3   3      129.10      145.04      3.33 o 
   2   3   3      125.73      113.35      2.79 o 
   3   3   3      412.23      399.47      7.36 o 
   4   3   3      704.54      655.03     17.29 o 
   5   3   3       69.25       66.36      6.33 o 
   6   3   3      170.49      153.10      8.70 o 
   7   3   3        1.98        0.01      3.67 o 
   8   3   3        0.55       -1.29      4.09 o 
   9   3   3        2.27       11.08      6.18 o 
  10   3   3       55.99       46.81     16.08 o 
  -9   4   3        4.21        7.02      6.06 o 
  -8   4   3       56.14       79.27     10.54 o 
  -7   4   3      193.86      214.45     14.15 o 
  -6   4   3       36.19       37.24      7.74 o 
  -5   4   3      253.67      246.50     20.34 o 
  -4   4   3      430.89      401.59     38.75 o 
  -3   4   3       33.59       39.35      6.32 o 
  -2   4   3      915.05      927.97     13.02 o 
  -1   4   3       33.25       35.87      2.45 o 
   0   4   3      141.58      157.89      4.63 o 
   1   4   3      351.25      349.17      7.03 o 
   2   4   3      245.06      240.48      6.23 o 
   3   4   3      367.00      394.80     13.14 o 
   4   4   3      179.02      160.91      8.80 o 
   5   4   3       52.29       49.47      6.07 o 
   6   4   3       43.44       58.37      8.67 o 
   7   4   3       33.96       30.20      8.04 o 
   8   4   3       78.59       72.60     10.77 o 
   9   4   3       68.69       81.55     12.11 o 
  10   4   3       58.90       84.51     20.22 o 
  -9   5   3       23.33       13.50      7.38 o 
  -8   5   3       25.63       22.87      8.87 o 
  -7   5   3        0.50        1.28      4.12 o 
  -6   5   3        3.85       10.41      5.12 o 
  -5   5   3        8.46        3.50      4.16 o 
  -4   5   3        3.87        8.62      5.68 o 
  -3   5   3      218.29      206.26     12.48 o 
  -2   5   3       64.92       62.38      5.37 o 
  -1   5   3      546.16      569.19     10.92 o 
   0   5   3       76.42       86.30      5.33 o 
   1   5   3      102.43      103.73      6.76 o 
   2   5   3       36.26       30.02      4.58 o 
   3   5   3       16.17       16.00      4.29 o 
   4   5   3        0.48        3.20      3.70 o 
   5   5   3       42.25       56.89      9.04 o 
   6   5   3        5.19        4.68      5.14 o 
   7   5   3       13.74       14.68      7.28 o 
   8   5   3        0.43       -1.84      6.59 o 
  -7   6   3       91.83       77.16     12.12 o 
  -6   6   3        5.37        2.85      5.19 o 
  -5   6   3      218.04      242.63     34.28 o 
  -4   6   3       49.78       56.00      9.56 o 
  -3   6   3      243.65      268.56     15.93 o 
  -2   6   3       41.13       44.73      8.32 o 
  -1   6   3       50.14       47.43      5.14 o 
   0   6   3      108.76      126.03      8.34 o 
   1   6   3      425.76      419.52     12.37 o 
   2   6   3       40.78       38.45      7.73 o 
   3   6   3      523.58      522.11     23.20 o 
   4   6   3        0.63       -2.02      4.77 o 
   5   6   3      337.70      415.24     21.82 o 
   6   6   3        1.90       -2.86      5.20 o 
  -4   7   3        0.01        4.32      6.70 o 
  -3   7   3       90.31       86.85     10.05 o 
  -2   7   3        0.10       18.27      8.41 o 
  -1   7   3       35.32       44.22     14.39 o 
   1   7   3        1.75        1.55      8.99 o 
   2   7   3        3.39        6.39      6.22 o 
   3   7   3       23.29       18.19      7.82 o 
 -13   0   4       78.07       80.61     15.11 o 
 -12   0   4        5.83        3.75      3.94 o 
 -11   0   4       36.78       34.86      5.79 o 
 -10   0   4      519.01      501.12     22.19 o 
  -9   0   4       21.10       12.16      2.92 o 
  -8   0   4       50.23       47.49      3.80 o 
  -7   0   4     1170.26     1160.91     16.97 o 
  -6   0   4       25.14       34.85      2.03 o 
  -5   0   4     2798.02     2755.38     31.45 o 
  -4   0   4     1994.77     2186.80     55.01 o 
  -3   0   4     5596.08     5142.39     95.37 o 
  -2   0   4    16071.69    16081.83    267.06 o 
  -1   0   4        1.35        0.82      1.01 o 
   0   0   4     5371.17     5924.02    101.65 o 
   1   0   4     8255.50     7707.39    132.28 o 
   2   0   4     1091.18     1105.44     22.19 o 
   3   0   4     1972.50     1829.23     25.07 o 
   4   0   4     1045.80     1103.78     15.45 o 
   5   0   4      750.85      694.27     11.23 o 
   6   0   4     1008.73      989.89     15.27 o 
   7   0   4      198.49      191.38      7.85 o 
   8   0   4      113.21      110.46      6.86 o 
   9   0   4       24.73       28.85      5.40 o 
  10   0   4       17.02       17.68      4.91 o 
  11   0   4      132.03      126.43      8.36 o 
 -12   1   4       65.05       71.29      7.56 o 
 -11   1   4        0.16        7.59      2.22 o 
 -10   1   4       12.20       14.00      2.37 o 
  -9   1   4       27.44       26.69      2.92 o 
  -8   1   4      197.59      188.33      4.58 o 
  -7   1   4        3.62        3.61      1.19 o 
  -6   1   4      504.34      522.56      7.01 o 
  -5   1   4      256.21      263.47      4.51 o 
  -4   1   4      568.13      582.92     12.26 o 
  -3   1   4     1449.17     1625.11     21.33 o 
  -2   1   4     2590.75     2736.38     29.28 o 
  -1   1   4     1468.66     1266.24     16.50 o 
   0   1   4      308.18      320.47      4.47 o 
   1   1   4     1327.76     1400.18     18.80 o 
   2   1   4     3164.66     3297.92     41.24 o 
   3   1   4       30.33       31.02      1.55 o 
   4   1   4       28.31       33.08      1.71 o 
   5   1   4       32.57       34.95      1.82 o 
   6   1   4        4.30        3.58      1.36 o 
   7   1   4      231.75      214.99      5.43 o 
   8   1   4       88.21       86.87      4.29 o 
   9   1   4      189.46      185.78      7.34 o 
  10   1   4       10.99        9.20      2.41 o 
  11   1   4        0.18        7.03      3.28 o 
 -12   2   4      133.72      152.41     10.46 o 
 -11   2   4       60.26       58.69      7.91 o 
 -10   2   4       86.01       83.29      9.52 o 
  -9   2   4        3.77        3.17      3.28 o 
  -8   2   4      589.79      587.17     16.59 o 
  -7   2   4      170.69      171.05     11.51 o 
  -6   2   4      102.12      161.38     12.38 o 
  -5   2   4      889.12      901.14     13.27 o 
  -4   2   4     4806.69     5231.73     64.03 o 
  -3   2   4      464.83      512.68      7.14 o 
  -2   2   4      336.16      310.01      4.06 o 
  -1   2   4      444.46      463.40      6.09 o 
   0   2   4        1.49        7.70      1.14 o 
   1   2   4       51.78       85.56      2.63 o 
   2   2   4       67.04       80.71      2.94 o 
   3   2   4       26.39       16.18      2.08 o 
   4   2   4      224.63      227.01      6.27 o 
   5   2   4      165.75      161.07      6.37 o 
   6   2   4        0.77        2.71      2.11 o 
   7   2   4       59.36       66.41      5.17 o 
   8   2   4      199.84      210.80     17.11 o 
   9   2   4       13.48       10.71      3.82 o 
  10   2   4      223.63      217.27     11.42 o 
  11   2   4      109.21      105.29      9.35 o 
 -11   3   4       15.20       14.91      5.78 o 
 -10   3   4       25.45       21.50      7.49 o 
  -9   3   4       78.39      108.20     21.73 o 
  -8   3   4      358.06      320.15     21.74 o 
  -7   3   4       91.80       97.76     13.24 o 
  -6   3   4     4130.36     4032.47    154.76 o 
  -5   3   4       16.62       19.64      4.41 o 
  -4   3   4     1641.15     1611.79     25.73 o 
  -3   3   4     1422.54     1412.61     16.05 o 
  -2   3   4       10.46        8.28      1.15 o 
  -1   3   4      603.57      585.17      7.68 o 
   0   3   4      394.72      375.90      5.79 o 
   1   3   4       12.49       17.56      1.45 o 
   2   3   4      238.45      240.54      5.71 o 
   3   3   4      236.03      225.80      5.80 o 
   4   3   4       11.83       18.06      3.59 o 
   5   3   4       43.14       43.54      5.16 o 
   6   3   4        0.02        3.59      2.73 o 
   7   3   4       22.56       20.18      4.67 o 
   8   3   4        0.94       -4.08      4.08 o 
   9   3   4       26.36       35.36      8.47 o 
  10   3   4       88.38       68.21      8.77 o 
 -11   4   4       19.16       30.03      9.97 o 
 -10   4   4       82.94       88.25     12.45 o 
  -9   4   4       78.07       78.90     10.98 o 
  -8   4   4      154.19      177.18     15.72 o 
  -7   4   4      172.80      201.93     13.74 o 
  -6   4   4      143.57      158.03     12.05 o 
  -5   4   4      423.28      414.05     17.53 o 
  -4   4   4       62.14       71.03      7.12 o 
  -3   4   4     1251.00     1191.41     22.23 o 
  -2   4   4      177.02      193.51      5.93 o 
  -1   4   4      816.13      857.65     12.06 o 
   0   4   4        5.56        2.83      1.33 o 
   1   4   4      741.11      735.39     13.09 o 
   2   4   4       21.04       27.77      2.66 o 
   3   4   4     1020.39     1023.59     24.74 o 
   4   4   4        6.40       14.28      3.89 o 
   5   4   4      104.96      123.76      9.34 o 
   6   4   4        0.50        3.56      4.52 o 
   7   4   4       23.87       29.98      7.72 o 
   8   4   4        0.41        4.05      5.77 o 
   9   4   4      599.11      643.00     28.03 o 
  -9   5   4      175.61      213.12     24.31 o 
  -8   5   4       58.21       58.57      9.94 o 
  -7   5   4       16.93       10.49      5.23 o 
  -6   5   4        1.53        5.18      7.69 o 
  -5   5   4       37.14       33.13      9.82 o 
  -4   5   4       77.96       95.49     16.91 o 
  -3   5   4      238.71      244.15      9.03 o 
  -2   5   4       36.01       29.38      4.18 o 
  -1   5   4      965.62     1015.82     19.32 o 
   0   5   4        9.28        8.82      2.37 o 
   1   5   4      149.08      169.08      8.15 o 
   2   5   4       47.57       62.09      6.48 o 
   3   5   4      114.89      131.79      9.09 o 
   4   5   4       55.47       58.13      8.57 o 
   5   5   4       58.40       54.12     10.30 o 
   6   5   4        7.51       -1.51      4.47 o 
   7   5   4      270.15      296.73     23.98 o 
   8   5   4        3.61       -1.70      8.99 o 
  -7   6   4       15.40       27.10     15.98 o 
  -6   6   4        6.87        4.51      5.19 o 
  -5   6   4        0.04        8.79      5.54 o 
  -4   6   4        0.33        0.02      8.82 o 
  -3   6   4       61.70       55.69      9.51 o 
  -2   6   4       68.10       74.22      8.27 o 
  -1   6   4        0.70        2.25      3.13 o 
   0   6   4       14.66       16.60      4.86 o 
   1   6   4      178.09      163.31      8.45 o 
   2   6   4        0.38       -1.08      3.43 o 
   3   6   4        4.01        6.91      5.12 o 
   4   6   4        1.97        3.11      4.98 o 
   5   6   4        0.59        4.59      5.71 o 
   6   6   4       13.75       19.50      7.19 o 
  -4   7   4       44.95       44.07     10.25 o 
  -3   7   4      376.37      379.39     21.85 o 
  -2   7   4        0.02       -1.48      7.52 o 
  -1   7   4      154.84      147.92     14.99 o 
   0   7   4       53.64       54.26      9.91 o 
   1   7   4      224.22      225.71     17.19 o 
   2   7   4       57.88       62.21     10.83 o 
   3   7   4       37.69       23.99      8.28 o 
 -13   1   5       84.10       87.56      7.21 o 
 -12   1   5      101.63       97.30      7.00 o 
 -11   1   5       41.07       46.51      3.51 o 
 -10   1   5       14.68       10.24      2.89 o 
  -9   1   5      133.53      132.77      4.85 o 
  -8   1   5      249.10      252.21      5.70 o 
  -7   1   5       66.58       69.15      2.47 o 
  -6   1   5      697.97      685.81      8.50 o 
  -5   1   5      313.78      344.04      6.02 o 
  -4   1   5     2843.54     2905.91     33.76 o 
  -3   1   5      407.12      324.47      4.86 o 
  -2   1   5       41.12       30.76      1.82 o 
  -1   1   5     5390.14     5099.56     52.46 o 
   0   1   5     3197.69     3079.27     30.91 o 
   1   1   5     1302.84     1300.32     17.86 o 
   2   1   5      364.83      318.23      7.44 o 
   3   1   5       47.16       44.93      1.88 o 
   4   1   5      489.08      501.19      6.49 o 
   5   1   5      569.68      574.17      7.48 o 
   6   1   5        0.77        1.55      1.25 o 
   7   1   5      591.28      588.85     10.25 o 
   8   1   5        8.32        8.04      2.36 o 
   9   1   5      125.56      132.83      7.85 o 
  10   1   5        6.22        5.51      2.32 o 
  11   1   5        6.81       11.25      4.50 o 
 -12   2   5        0.02        5.68      4.18 o 
 -11   2   5        0.41        3.04      3.56 o 
 -10   2   5       40.87       40.88      4.94 o 
  -9   2   5       40.27       42.31      5.33 o 
  -8   2   5       48.84       46.81      5.29 o 
  -7   2   5      588.84      574.84     15.29 o 
  -6   2   5     1200.07     1198.79     20.35 o 
  -5   2   5      408.51      389.50      7.28 o 
  -4   2   5     1930.50     2141.18     28.34 o 
  -3   2   5      582.47      563.25      7.52 o 
  -2   2   5      191.14      174.18      3.22 o 
  -1   2   5     1108.54     1095.01     14.04 o 
   0   2   5        6.92        3.75      0.98 o 
   1   2   5      847.13      880.74     11.78 o 
   2   2   5      642.63      645.83     10.28 o 
   3   2   5        1.59        2.16      1.14 o 
   4   2   5        4.75        3.50      1.47 o 
   5   2   5        0.04        0.35      1.68 o 
   6   2   5      634.27      580.42     13.98 o 
   7   2   5        0.42        2.63      2.33 o 
   8   2   5       93.22       83.78      6.29 o 
   9   2   5        7.21        6.03      3.25 o 
  10   2   5      231.36      233.37     11.81 o 
  11   2   5        4.77        6.88      4.97 o 
 -12   3   5       16.60        8.83      5.83 o 
 -11   3   5      166.77      179.83     15.68 o 
 -10   3   5       96.61       94.41     11.39 o 
  -9   3   5      119.31      140.04     12.34 o 
  -8   3   5      461.31      502.92     20.83 o 
  -7   3   5      204.37      212.97     12.41 o 
  -6   3   5     1000.46     1101.29     97.37 o 
  -5   3   5       25.45       32.56      4.16 o 
  -4   3   5        1.32        5.96      2.28 o 
  -3   3   5      279.88      265.41      4.47 o 
  -2   3   5       28.82       31.32      1.82 o 
  -1   3   5       49.37       42.88      2.01 o 
   0   3   5      938.95      950.35     11.18 o 
   1   3   5       21.54       14.09      1.44 o 
   2   3   5     1717.82     1765.60     25.38 o 
   3   3   5       32.23       29.54      3.43 o 
   4   3   5        3.15       12.10      3.19 o 
   5   3   5      339.82      348.84     17.24 o 
   6   3   5        0.64        3.08      3.13 o 
   7   3   5      182.76      208.68     10.80 o 
   8   3   5       70.15       74.43     10.09 o 
   9   3   5      147.09      156.79     14.23 o 
  10   3   5       83.35       75.22     17.14 o 
 -11   4   5        0.21        2.48      7.37 o 
 -10   4   5      130.80      146.62     21.47 o 
  -9   4   5       31.88        5.43     20.29 o 
  -8   4   5      324.00      352.74     18.47 o 
  -7   4   5       15.05       22.25      7.24 o 
  -6   4   5       15.69       28.28      6.09 o 
  -5   4   5      555.47      556.23     21.03 o 
  -4   4   5      342.99      351.34     11.90 o 
  -3   4   5      496.50      468.89     19.60 o 
  -2   4   5      512.23      525.02      8.92 o 
  -1   4   5       32.17       34.67      2.42 o 
   0   4   5      330.86      331.59      7.10 o 
   1   4   5      176.46      192.23      7.16 o 
   2   4   5      504.74      491.98     12.96 o 
   3   4   5      572.97      575.77     16.93 o 
   4   4   5      656.48      601.78     18.07 o 
   5   4   5      155.86      179.10     10.28 o 
   6   4   5      146.58      170.06     13.49 o 
   7   4   5        3.95        5.50      5.48 o 
   8   4   5      154.87      183.12     15.75 o 
   9   4   5        1.87       -2.83     18.52 o 
  -9   5   5       24.90       26.83      9.14 o 
  -8   5   5       80.40       86.09     11.84 o 
  -7   5   5        4.30        8.34      5.03 o 
  -6   5   5       19.38       22.41     10.98 o 
  -5   5   5       27.11       22.19      5.99 o 
  -4   5   5       47.53       49.46      7.80 o 
  -3   5   5       74.82       71.67      5.62 o 
  -2   5   5       26.04       24.84      4.00 o 
  -1   5   5        1.84        5.68      2.51 o 
   0   5   5        5.47        7.28      2.39 o 
   1   5   5       16.82       14.39      3.45 o 
   2   5   5       35.93       40.62      5.74 o 
   3   5   5       10.76        2.54      3.30 o 
   4   5   5       69.21       63.97     14.66 o 
   5   5   5        2.96       -2.64      3.97 o 
   6   5   5        0.71        3.54      5.26 o 
   7   5   5      196.41      245.66     22.04 o 
   8   5   5        0.38       -2.24      6.52 o 
  -7   6   5       69.93       46.94     14.41 o 
  -6   6   5        0.23        6.08      5.75 o 
  -5   6   5       57.73       62.20     44.89 o 
  -4   6   5      244.51      243.48     15.45 o 
  -3   6   5       43.24       44.30      8.87 o 
  -2   6   5      476.01      484.95     17.41 o 
  -1   6   5       16.36       15.49      4.27 o 
   0   6   5       10.40       13.51      4.27 o 
   1   6   5      262.13      278.68     15.41 o 
   2   6   5        0.02       -0.48      4.11 o 
   3   6   5      323.11      301.92     19.03 o 
   4   6   5       21.27       25.15      9.90 o 
   5   6   5      176.86      201.36     16.67 o 
   6   6   5       46.18       51.16     11.28 o 
  -4   7   5       71.03       51.91      8.99 o 
  -3   7   5        2.82        5.70      8.05 o 
  -2   7   5       15.95       11.21      8.55 o 
  -1   7   5        6.79        1.77      7.50 o 
   0   7   5        0.00        2.39      5.54 o 
   1   7   5       11.00        4.52      5.49 o 
   2   7   5        0.37        1.93      6.46 o 
 -13   0   6       13.26       11.50      8.17 o 
 -12   0   6        2.50       10.25      4.35 o 
 -11   0   6       50.54       48.27      8.78 o 
 -10   0   6       33.93       41.98      7.30 o 
  -9   0   6      101.45      118.76      5.75 o 
  -8   0   6      223.06      231.27      7.23 o 
  -7   0   6      247.65      243.42      5.64 o 
  -6   0   6       18.53       14.16      1.68 o 
  -5   0   6     2239.27     2283.08     31.41 o 
  -4   0   6      399.66      334.68      6.43 o 
  -3   0   6      389.24      397.02      7.81 o 
  -2   0   6     6886.10     6494.00     84.16 o 
  -1   0   6     4998.58     5314.51     77.59 o 
   0   0   6     7924.20     7798.39    135.76 o 
   1   0   6      465.24      391.43     13.34 o 
   2   0   6     2807.91     2754.98     33.59 o 
   3   0   6     1478.01     1436.82     19.19 o 
   4   0   6       23.21       17.95      1.94 o 
   5   0   6       99.90       95.47      3.71 o 
   6   0   6      157.92      145.10      6.03 o 
   7   0   6      191.01      169.96      7.69 o 
   8   0   6       17.20       17.86      4.16 o 
   9   0   6       26.74       21.78      3.99 o 
  10   0   6       84.24       86.46      7.16 o 
  11   0   6      140.60      146.31      8.73 o 
 -13   1   6        0.01        7.13      3.42 o 
 -12   1   6        1.03        6.31      2.96 o 
 -11   1   6        3.23        8.94      2.35 o 
 -10   1   6      266.52      261.70      6.89 o 
  -9   1   6        6.91        6.12      2.04 o 
  -8   1   6       38.66       56.72      2.89 o 
  -7   1   6       15.54       24.43      2.04 o 
  -6   1   6       36.72       64.15      4.74 o 
  -5   1   6      771.34      825.92     10.30 o 
  -4   1   6        2.62        1.71      0.68 o 
  -3   1   6        7.68       13.51      1.06 o 
  -2   1   6       24.45       37.69      1.67 o 
  -1   1   6     1374.59     1421.52     15.08 o 
   0   1   6        0.90        4.49      1.32 o 
   1   1   6       44.28       64.03      2.24 o 
   2   1   6        1.61       -0.68      0.68 o 
   3   1   6      230.54      266.37      4.37 o 
   4   1   6        9.01        9.10      1.23 o 
   5   1   6      412.27      411.75      6.36 o 
   6   1   6       29.69       27.24      2.33 o 
   7   1   6        2.54        2.25      1.76 o 
   8   1   6      263.70      258.18      6.98 o 
   9   1   6        1.48        6.65      2.19 o 
  10   1   6       94.23       92.27      5.83 o 
  11   1   6       16.68       11.72      3.63 o 
 -12   2   6      230.06      255.92     14.61 o 
 -11   2   6       10.36       14.09      4.04 o 
 -10   2   6      235.41      237.82      9.27 o 
  -9   2   6      106.68      105.66      9.45 o 
  -8   2   6       66.56       74.72      8.03 o 
  -7   2   6        5.25       17.88      3.52 o 
  -6   2   6       22.33       23.73      4.43 o 
  -5   2   6      121.23      131.54      4.60 o 
  -4   2   6      157.57      142.85      4.50 o 
  -3   2   6      600.51      566.09      8.75 o 
  -2   2   6     1590.43     1509.55     15.86 o 
  -1   2   6      505.66      551.17      7.40 o 
   0   2   6      296.47      299.03      4.93 o 
   1   2   6      815.11      840.47     12.37 o 
   2   2   6      126.22      116.30      3.71 o 
   3   2   6      996.15     1040.32     15.40 o 
   4   2   6      743.93      698.72     13.58 o 
   5   2   6      850.66      850.69     17.58 o 
   6   2   6      596.79      599.00     17.72 o 
   7   2   6       60.52       64.33      5.85 o 
   8   2   6       16.82       15.36      3.53 o 
   9   2   6      214.78      206.54     11.36 o 
  10   2   6       75.92       62.14      7.45 o 
 -12   3   6       22.18       21.66      6.75 o 
 -11   3   6      218.05      223.24     17.06 o 
 -10   3   6      144.21      152.54     20.54 o 
  -9   3   6      103.43      100.83     10.87 o 
  -8   3   6       51.96       56.17      8.01 o 
  -7   3   6        2.05        9.50      4.14 o 
  -6   3   6       42.06       63.67      8.58 o 
  -5   3   6      209.96      255.27     29.41 o 
  -4   3   6      141.10      139.80      6.02 o 
  -3   3   6       53.00       48.90      2.19 o 
  -2   3   6      106.00      118.85      3.08 o 
  -1   3   6     2829.47     2908.15     29.46 o 
   0   3   6     1327.26     1341.52     14.63 o 
   1   3   6     1161.40     1194.92     14.83 o 
   2   3   6     1230.78     1239.31     19.35 o 
   3   3   6       62.68       65.15      5.32 o 
   4   3   6      578.43      520.17     15.68 o 
   5   3   6      232.71      224.88     10.13 o 
   6   3   6        0.00        3.48      3.13 o 
   7   3   6      504.92      509.73     17.51 o 
   8   3   6       10.62        4.37      8.18 o 
   9   3   6        6.68        3.36      6.23 o 
  10   3   6        1.42        8.40      7.10 o 
 -11   4   6       42.80       31.53     12.23 o 
 -10   4   6      357.90      400.68     34.49 o 
  -9   4   6        1.04       -0.07      5.22 o 
  -8   4   6     1134.73     1160.81     37.33 o 
  -7   4   6       61.81       70.23      9.09 o 
  -6   4   6        0.18       -3.19      4.66 o 
  -5   4   6       24.07       25.60      4.39 o 
  -4   4   6     1173.08     1156.47     29.17 o 
  -3   4   6      574.76      564.64     13.50 o 
  -2   4   6     1223.65     1171.88     17.14 o 
  -1   4   6      153.90      153.66      4.52 o 
   0   4   6      231.40      233.70      5.48 o 
   1   4   6       71.94       65.46      4.45 o 
   2   4   6      160.25      140.03      6.78 o 
   3   4   6      251.29      243.94     10.49 o 
   4   4   6      159.30      142.39     10.93 o 
   5   4   6       23.10       20.09      4.85 o 
   6   4   6       38.23       41.71      6.49 o 
   7   4   6       87.73      107.74     12.29 o 
   8   4   6        4.50        3.38      6.14 o 
   9   4   6       42.73       44.30     23.19 o 
  -9   5   6        6.53        9.47      7.30 o 
  -8   5   6       39.17       30.17      7.78 o 
  -7   5   6       15.73       22.68      6.98 o 
  -6   5   6      259.42      267.33     15.80 o 
  -5   5   6      404.17      398.16     18.85 o 
  -4   5   6      144.86      152.46     12.30 o 
  -3   5   6      386.67      412.13     12.22 o 
  -2   5   6        6.74        2.18      2.29 o 
  -1   5   6       11.59       13.61      2.92 o 
   0   5   6      307.10      319.40     10.67 o 
   1   5   6       35.49       30.76      4.12 o 
   2   5   6      596.88      596.84     18.61 o 
   3   5   6       86.79       81.37      7.74 o 
   4   5   6      341.45      334.74     14.32 o 
   5   5   6       55.08       59.98      9.49 o 
   6   5   6        7.48       16.76      6.84 o 
   7   5   6       11.21       16.04      7.90 o 
   8   5   6       62.13       76.97     27.62 o 
  -7   6   6       10.11        3.15      5.75 o 
  -6   6   6        0.96       -0.32      4.86 o 
  -5   6   6       91.68       77.58     10.81 o 
  -4   6   6       12.63       11.02     14.78 o 
  -3   6   6       22.60       19.77      6.02 o 
  -2   6   6       80.68       94.96      7.69 o 
  -1   6   6        0.36        3.30      3.67 o 
   0   6   6       27.64       38.70      5.82 o 
   1   6   6       29.47       21.33      4.89 o 
   2   6   6        0.12       -1.76      3.06 o 
   3   6   6       70.39       67.98      8.57 o 
   4   6   6        0.05       -3.21      5.36 o 
   5   6   6       71.40       80.17     11.82 o 
   6   6   6        2.82       -0.08      7.29 o 
  -4   7   6       84.57       88.06     10.46 o 
  -3   7   6      128.78      146.76     16.20 o 
  -2   7   6        0.11        6.51      7.61 o 
  -1   7   6      321.91      298.53     16.04 o 
   0   7   6       77.43       79.71      8.65 o 
   1   7   6       15.15       27.39     11.32 o 
   2   7   6      243.53      252.74     18.85 o 
 -13   1   7       48.61       51.75      5.96 o 
 -12   1   7       11.62       14.88      3.67 o 
 -11   1   7      156.54      171.76      5.98 o 
 -10   1   7      109.56      110.79      5.00 o 
  -9   1   7       39.06       38.00      2.98 o 
  -8   1   7      933.84      912.15     13.04 o 
  -7   1   7      334.85      325.30      6.02 o 
  -6   1   7      975.05      978.23     15.03 o 
  -5   1   7       11.84       10.29      1.12 o 
  -4   1   7     1946.06     1897.42     18.78 o 
  -3   1   7       38.99       30.63      2.62 o 
  -2   1   7      185.80      188.71      3.65 o 
  -1   1   7        3.90       20.08      1.21 o 
   0   1   7      886.17      857.64     11.61 o 
   1   1   7     1480.46     1513.27     16.54 o 
   2   1   7      830.81      736.94      9.26 o 
   3   1   7      728.47      793.15     12.02 o 
   4   1   7      309.87      305.52      4.92 o 
   5   1   7      427.50      425.10      6.61 o 
   6   1   7      133.96      125.32      4.17 o 
   7   1   7      240.80      243.58      6.49 o 
   8   1   7      301.07      284.32     11.72 o 
   9   1   7      210.02      219.44      6.81 o 
  10   1   7      138.06      139.41      6.94 o 
 -12   2   7       37.72       51.53     13.92 o 
 -11   2   7       20.75       15.89      4.10 o 
 -10   2   7       33.72       39.07      4.82 o 
  -9   2   7        3.21        9.31      3.45 o 
  -8   2   7      192.59      182.71      8.53 o 
  -7   2   7      108.37      150.79      7.37 o 
  -6   2   7      219.92      219.29      7.70 o 
  -5   2   7       39.11       38.68      2.94 o 
  -4   2   7       31.62       32.51      1.69 o 
  -3   2   7        5.76        3.06      1.20 o 
  -2   2   7      303.92      297.84      4.84 o 
  -1   2   7      111.95      101.02      3.12 o 
   0   2   7      697.79      709.58      8.79 o 
   1   2   7      250.30      303.68      6.80 o 
   2   2   7      777.49      778.29     12.26 o 
   3   2   7      548.79      558.95     10.76 o 
   4   2   7       41.36       43.77      3.51 o 
   5   2   7       12.61       24.33      4.37 o 
   6   2   7      105.45      112.01      6.43 o 
   7   2   7        1.92        2.61      2.61 o 
   8   2   7        6.05        8.49      3.47 o 
   9   2   7       15.08       22.94      4.77 o 
  10   2   7       26.17        0.16     11.03 o 
 -12   3   7       10.47        5.51      5.68 o 
 -11   3   7      133.60      137.41     13.92 o 
 -10   3   7       11.20       14.11     16.02 o 
  -9   3   7      318.50      323.95     16.84 o 
  -8   3   7        0.40        6.77      4.62 o 
  -7   3   7      121.50      112.63      9.94 o 
  -6   3   7      187.82      214.54     10.79 o 
  -5   3   7     1626.13     1652.84     33.37 o 
  -4   3   7      156.88      139.02      6.02 o 
  -3   3   7     1262.88     1242.18     17.09 o 
  -2   3   7        0.88        0.40      0.94 o 
  -1   3   7     1509.65     1468.26     16.55 o 
   0   3   7       37.28       32.46      2.03 o 
   1   3   7       35.24       35.58      2.66 o 
   2   3   7      936.56      911.04     16.80 o 
   3   3   7      293.82      289.01      8.16 o 
   4   3   7      479.17      446.97     14.48 o 
   5   3   7        0.28       -2.63      2.84 o 
   6   3   7        1.21       -0.82      2.97 o 
   7   3   7      107.38      104.50      8.77 o 
   8   3   7       85.54       87.58      8.73 o 
   9   3   7        7.59        3.26     10.16 o 
  10   3   7      153.62      141.28     14.06 o 
 -11   4   7        7.35       21.86      9.81 o 
 -10   4   7       32.13       62.85     10.89 o 
  -9   4   7      243.58      252.73     16.18 o 
  -8   4   7        4.68        7.73      4.70 o 
  -7   4   7      600.50      632.95     24.41 o 
  -6   4   7       22.63       18.70      5.42 o 
  -5   4   7       21.93       28.10      4.46 o 
  -4   4   7      625.84      606.64     18.07 o 
  -3   4   7       87.35       88.72      5.51 o 
  -2   4   7      460.54      461.13      9.11 o 
  -1   4   7        0.74        3.50      1.45 o 
   0   4   7      223.99      230.85      6.51 o 
   1   4   7      553.09      558.56     11.58 o 
   2   4   7      160.18      150.73      7.12 o 
   3   4   7      175.37      182.89      9.37 o 
   4   4   7      236.61      256.80     18.98 o 
   5   4   7      219.42      209.75     11.02 o 
   6   4   7      160.91      167.00     11.01 o 
   7   4   7       10.93       12.68      6.56 o 
   8   4   7        6.17        9.65      6.97 o 
   9   4   7      253.37      262.69     19.87 o 
  -9   5   7       17.02       19.39      7.07 o 
  -8   5   7        2.92        8.94      6.62 o 
  -7   5   7        0.77       -2.22      4.16 o 
  -6   5   7       16.36       17.61      6.19 o 
  -5   5   7       40.75       37.51      7.59 o 
  -4   5   7       18.44       17.27      6.72 o 
  -3   5   7      195.05      175.17     11.47 o 
  -2   5   7       47.99       43.81      4.53 o 
  -1   5   7       51.21       57.62      5.68 o 
   0   5   7      219.08      221.08      9.25 o 
   1   5   7       14.63        7.57      4.77 o 
   2   5   7      144.31      143.12      8.26 o 
   3   5   7        6.03        9.28      3.89 o 
   4   5   7       26.95       28.70      5.93 o 
   5   5   7        0.35        5.18      5.32 o 
   6   5   7       74.89       80.92     11.70 o 
   7   5   7      155.75      195.56     24.61 o 
  -7   6   7       91.27       89.37     12.55 o 
  -6   6   7       29.50       28.60      7.78 o 
  -5   6   7      161.23      135.54     14.18 o 
  -4   6   7      123.83      126.88     12.88 o 
  -3   6   7        0.11        3.62      4.36 o 
  -2   6   7      573.77      567.69     23.38 o 
  -1   6   7       14.91       14.00      4.28 o 
   0   6   7      423.36      456.43     15.05 o 
   1   6   7        0.11        1.63      3.29 o 
   2   6   7        6.09        8.32      4.48 o 
   3   6   7       50.65       68.06      8.54 o 
   4   6   7       55.72       63.42      8.93 o 
   5   6   7       30.22       21.68     13.72 o 
  -4   7   7        1.36        4.26      8.95 o 
  -3   7   7       36.84       27.93     10.20 o 
  -2   7   7       90.63       99.07     26.48 o 
  -1   7   7        0.05        4.68      4.69 o 
   0   7   7        2.93        0.93      5.16 o 
   1   7   7        9.80       15.53      7.27 o 
   2   7   7       20.74       26.74      9.12 o 
 -13   0   8       65.68       52.16      6.83 o 
 -12   0   8      733.44      764.34     23.42 o 
 -11   0   8       68.13       86.44      6.61 o 
 -10   0   8      647.34      662.38     17.08 o 
  -9   0   8     1374.26     1410.50     31.70 o 
  -8   0   8      126.93      113.33      5.04 o 
  -7   0   8      518.11      501.18     12.39 o 
  -6   0   8        0.64        1.38      1.05 o 
  -5   0   8      158.38      152.01      3.86 o 
  -4   0   8       91.30       60.97      3.40 o 
  -3   0   8      315.33      321.32      6.28 o 
  -2   0   8      486.81      400.83      7.37 o 
  -1   0   8      641.64      600.80     11.40 o 
   0   0   8        0.73       12.60      1.75 o 
   1   0   8      649.19      786.33     12.07 o 
   2   0   8     1340.00     1437.39     17.62 o 
   3   0   8       40.24       34.15      2.53 o 
   4   0   8      771.90      773.97     11.29 o 
   5   0   8       47.50       54.86      4.06 o 
   6   0   8     2311.87     2181.97     95.82 o 
   7   0   8       39.54       46.72      5.03 o 
   8   0   8      955.75      915.86     22.27 o 
   9   0   8        4.93        6.26      4.60 o 
  10   0   8       14.39        9.15      3.69 o 
 -13   1   8        0.80        2.03      5.95 o 
 -12   1   8       60.16       60.15      5.30 o 
 -11   1   8       14.51       22.58      2.85 o 
 -10   1   8      151.92      145.85      5.22 o 
  -9   1   8      360.88      353.76      7.27 o 
  -8   1   8       37.98       35.16      4.20 o 
  -7   1   8      455.22      458.21      8.00 o 
  -6   1   8       24.38       23.11      1.91 o 
  -5   1   8      863.68      932.57      9.99 o 
  -4   1   8      150.10      151.74      2.86 o 
  -3   1   8     2618.51     2788.49     27.91 o 
  -2   1   8      301.32      316.32      5.24 o 
  -1   1   8     2860.48     3118.49     29.92 o 
   0   1   8        2.14        7.31      0.92 o 
   1   1   8      288.70      299.92      4.54 o 
   2   1   8        9.19       13.18      1.25 o 
   3   1   8     1365.28     1407.16     15.11 o 
   4   1   8      142.63      147.32      3.54 o 
   5   1   8       78.01       79.79      3.04 o 
   6   1   8       42.70       43.14      3.72 o 
   7   1   8       24.35       19.17      2.70 o 
   8   1   8      156.09      158.96      9.73 o 
   9   1   8       18.76       20.84      2.92 o 
  10   1   8      109.98      123.43      9.01 o 
 -12   2   8        0.56        8.68      4.75 o 
 -11   2   8       25.01       28.71      4.77 o 
 -10   2   8      110.48      114.74      8.87 o 
  -9   2   8      310.52      327.36     15.87 o 
  -8   2   8      400.53      390.46     16.59 o 
  -7   2   8     1502.37     1522.31     31.46 o 
  -6   2   8       16.71        9.96      2.62 o 
  -5   2   8      435.52      458.99      9.45 o 
  -4   2   8       43.21       38.24      1.93 o 
  -3   2   8      359.88      397.01      7.12 o 
  -2   2   8       25.71       16.68      1.37 o 
  -1   2   8      772.07      781.12      9.93 o 
   0   2   8      116.43      105.75      2.79 o 
   1   2   8      782.23      772.77     11.93 o 
   2   2   8       37.28       38.54      2.68 o 
   3   2   8      240.44      245.64      6.66 o 
   4   2   8      430.32      424.75     10.29 o 
   5   2   8       18.59       14.73      3.01 o 
   6   2   8      287.43      289.27      9.79 o 
   7   2   8       24.87       24.38      4.07 o 
   8   2   8      156.34      151.01      8.35 o 
   9   2   8       51.28       55.24      6.13 o 
  10   2   8       70.61       65.44      7.76 o 
 -12   3   8       26.95       22.30      9.95 o 
 -11   3   8       62.19       68.71     16.57 o 
 -10   3   8        6.61       16.04      7.32 o 
  -9   3   8       81.09       92.30     10.55 o 
  -8   3   8      359.87      369.39     17.43 o 
  -7   3   8       96.83       93.29      7.04 o 
  -6   3   8      964.88      965.17     22.86 o 
  -5   3   8     1450.66     1446.33     35.98 o 
  -4   3   8      386.57      364.16     11.44 o 
  -3   3   8      840.80      832.82     12.66 o 
  -2   3   8       68.89       66.43      2.82 o 
  -1   3   8       41.98       38.77      2.21 o 
   0   3   8       61.35       56.50      3.13 o 
   1   3   8       71.49       72.70      3.59 o 
   2   3   8      168.26      163.57      6.94 o 
   3   3   8       55.52       54.47      4.07 o 
   4   3   8       46.83       55.20      5.82 o 
   5   3   8       70.66       77.92      7.04 o 
   6   3   8       26.80       27.22      5.21 o 
   7   3   8       20.21       24.54      5.67 o 
   8   3   8        0.31        4.33      4.52 o 
   9   3   8      105.88      108.54     12.10 o 
 -11   4   8        9.87        9.77      6.97 o 
 -10   4   8        0.37        3.61      6.04 o 
  -9   4   8      263.64      281.60     23.51 o 
  -8   4   8       11.81       -0.73      4.46 o 
  -7   4   8       71.47       92.52     10.33 o 
  -6   4   8      134.22      156.83     11.94 o 
  -5   4   8       93.10       75.88      6.62 o 
  -4   4   8      393.79      399.45     13.26 o 
  -3   4   8      122.75      130.00      6.65 o 
  -2   4   8      788.89      771.60     12.18 o 
  -1   4   8       74.82       73.27      3.59 o 
   0   4   8      481.02      462.02     11.36 o 
   1   4   8       79.26       86.80      5.24 o 
   2   4   8       25.80       23.96      4.31 o 
   3   4   8       49.71       47.42      5.91 o 
   4   4   8       30.19       29.34      7.48 o 
   5   4   8       96.15       93.60      8.63 o 
   6   4   8       89.56       92.55     17.57 o 
   7   4   8       75.65       82.61     11.64 o 
   8   4   8       24.88       25.47      8.37 o 
  -9   5   8      133.44      121.97     13.99 o 
  -8   5   8      205.75      197.85     15.90 o 
  -7   5   8        0.08       -0.11      4.46 o 
  -6   5   8       38.05       47.91      8.59 o 
  -5   5   8        0.08       -1.09      3.79 o 
  -4   5   8        1.34        2.88      3.49 o 
  -3   5   8      203.49      197.31      8.64 o 
  -2   5   8       28.56       24.12      4.10 o 
  -1   5   8       35.40       40.74      5.02 o 
   0   5   8       13.39       20.44      4.73 o 
   1   5   8       91.68       87.28      6.03 o 
   2   5   8      170.44      182.97      9.25 o 
   3   5   8       48.16       53.51      5.92 o 
   4   5   8      192.91      218.78     12.04 o 
   5   5   8      458.39      491.00     22.99 o 
   6   5   8       97.69       99.07     12.66 o 
   7   5   8      347.19      423.03     23.06 o 
  -7   6   8       20.85       34.56     14.75 o 
  -6   6   8       71.63       64.67     10.51 o 
  -5   6   8        2.23        1.27      5.19 o 
  -4   6   8       18.04       10.46      5.56 o 
  -3   6   8       41.53       39.08      5.01 o 
  -2   6   8        4.21        4.71      3.94 o 
  -1   6   8        0.01        4.97      3.78 o 
   0   6   8        0.00       -0.42      3.79 o 
   1   6   8       71.95       69.13      7.80 o 
   2   6   8       12.98        8.49      5.87 o 
   3   6   8       17.82       18.68      7.15 o 
   4   6   8        7.86       11.56      5.29 o 
   5   6   8      181.07      193.86     16.76 o 
  -4   7   8      108.88       98.99     20.49 o 
  -3   7   8       99.78      111.17     15.06 o 
  -2   7   8       24.45       19.89      9.81 o 
  -1   7   8       55.53       57.20      8.08 o 
   0   7   8       72.59       76.23      9.94 o 
   1   7   8        1.94        6.26      6.66 o 
 -13   1   9      149.89      167.20     21.01 o 
 -12   1   9       21.54       21.97      4.55 o 
 -11   1   9      613.79      640.11     12.83 o 
 -10   1   9        4.03       14.19      2.56 o 
  -9   1   9      268.98      252.40      6.07 o 
  -8   1   9        8.37        9.25      3.60 o 
  -7   1   9       90.29       87.54      4.51 o 
  -6   1   9      213.60      200.94      3.29 o 
  -5   1   9      971.49      958.42     12.44 o 
  -4   1   9       17.36       27.89      1.46 o 
  -3   1   9     1512.81     1486.38     16.30 o 
  -2   1   9     2646.52     2721.13     26.27 o 
  -1   1   9      134.77      146.02      2.88 o 
   0   1   9      462.04      407.72      5.82 o 
   1   1   9      284.71      325.34      5.10 o 
   2   1   9     1613.52     1644.56     15.60 o 
   3   1   9      155.32      153.46      3.28 o 
   4   1   9      522.08      508.36      7.69 o 
   5   1   9      112.07      111.80      3.86 o 
   6   1   9       92.68       90.35      4.22 o 
   7   1   9       23.00       20.75      2.81 o 
   8   1   9       33.47       31.62      3.12 o 
   9   1   9        7.51        3.94      2.49 o 
  10   1   9       87.48       81.28      5.86 o 
 -12   2   9       18.88       20.61      5.37 o 
 -11   2   9       17.16       19.36      4.34 o 
 -10   2   9       16.00       17.11      4.60 o 
  -9   2   9      240.23      259.84     17.92 o 
  -8   2   9       59.97       74.73      6.36 o 
  -7   2   9      391.76      379.62     12.33 o 
  -6   2   9        3.80        5.68      2.15 o 
  -5   2   9      447.93      440.65     10.09 o 
  -4   2   9      311.36      263.93      5.24 o 
  -3   2   9      114.67      125.92      3.68 o 
  -2   2   9      769.66      846.93     10.68 o 
  -1   2   9     1144.22     1157.24     13.72 o 
   0   2   9       74.04       76.94      2.51 o 
   1   2   9       15.46       17.71      1.98 o 
   2   2   9      403.48      399.21      8.62 o 
   3   2   9       71.29       67.74      5.71 o 
   4   2   9       27.61       37.18      3.99 o 
   5   2   9      121.98      122.51      6.38 o 
   6   2   9        0.37        2.06      2.73 o 
   7   2   9       19.38       18.62      3.53 o 
   8   2   9      212.33      201.91      9.30 o 
   9   2   9        1.40        7.69      4.15 o 
  10   2   9       89.86       89.54      9.05 o 
 -12   3   9        3.47       12.22      5.91 o 
 -11   3   9       68.32       67.46     10.94 o 
 -10   3   9       84.70       91.89     16.20 o 
  -9   3   9      132.16      121.20     25.67 o 
  -8   3   9      477.92      475.58     19.85 o 
  -7   3   9       63.93       55.41      5.95 o 
  -6   3   9       11.94       12.82      3.45 o 
  -5   3   9      734.29      710.36     21.71 o 
  -4   3   9       24.82       26.08      5.86 o 
  -3   3   9     1312.12     1290.13     22.50 o 
  -2   3   9       98.72       89.46      3.48 o 
  -1   3   9      532.24      525.46      8.22 o 
   0   3   9      486.19      505.96      9.09 o 
   1   3   9        0.00        1.80      1.47 o 
   2   3   9       56.29       54.93      4.10 o 
   3   3   9      745.54      715.98     16.75 o 
   4   3   9      333.25      371.92     13.54 o 
   5   3   9      356.25      365.72     18.17 o 
   6   3   9       78.95       71.33     15.17 o 
   7   3   9       46.88       37.28      6.46 o 
   8   3   9      128.12      133.89     10.64 o 
   9   3   9        7.05        6.02      6.80 o 
 -11   4   9       25.03       15.23      8.83 o 
 -10   4   9      375.48      371.14     28.41 o 
  -9   4   9       62.50       73.96     11.06 o 
  -8   4   9       76.90       75.76     10.02 o 
  -7   4   9      315.24      332.29     16.79 o 
  -6   4   9       64.25       67.21      8.26 o 
  -5   4   9      155.98      141.78      8.56 o 
  -4   4   9      142.34      145.34     11.22 o 
  -3   4   9      389.06      361.99     14.50 o 
  -2   4   9      742.37      752.64     12.93 o 
  -1   4   9      387.29      370.43      8.92 o 
   0   4   9       24.62       25.34      3.35 o 
   1   4   9      548.53      553.34     14.24 o 
   2   4   9       37.99       35.42      4.42 o 
   3   4   9      374.65      394.17     14.42 o 
   4   4   9        2.08        1.09      4.25 o 
   5   4   9        0.17        2.27      3.84 o 
   6   4   9      247.25      268.49     14.60 o 
   7   4   9        2.23       -0.86      5.30 o 
   8   4   9       59.58       60.94     11.38 o 
  -9   5   9       25.59       23.46      7.66 o 
  -8   5   9        0.02        2.22      5.22 o 
  -7   5   9        1.25        2.36      4.35 o 
  -6   5   9       18.20       27.62      6.89 o 
  -5   5   9       24.65       19.40      5.02 o 
  -4   5   9       18.19        7.67      6.56 o 
  -3   5   9       31.64       26.03      3.84 o 
  -2   5   9        2.13        0.18      2.40 o 
  -1   5   9      214.22      214.21      9.32 o 
   0   5   9       49.80       40.28      5.33 o 
   1   5   9        3.40        5.21      3.03 o 
   2   5   9       48.80       43.43      5.42 o 
   3   5   9        3.59       -1.00      2.95 o 
   4   5   9        8.49        8.38      3.77 o 
   5   5   9       22.17       16.70      6.19 o 
   6   5   9       66.51       93.55     18.14 o 
   7   5   9       26.46       27.79      9.52 o 
  -7   6   9       30.11       43.01     13.89 o 
  -6   6   9       48.61       38.60     11.04 o 
  -5   6   9        0.17        6.13      4.58 o 
  -4   6   9      447.49      513.71     41.23 o 
  -3   6   9        0.00        9.38      5.02 o 
  -2   6   9       47.58       50.84      7.05 o 
  -1   6   9      254.59      262.62     11.54 o 
   0   6   9        0.24       -0.81      3.95 o 
   1   6   9      260.17      260.36     13.57 o 
   2   6   9       70.30       66.42     11.75 o 
   3   6   9      211.54      213.90     16.42 o 
   4   6   9      255.90      273.85     14.77 o 
   5   6   9      303.77      356.50     20.90 o 
  -3   7   9        8.87       12.51      8.92 o 
  -2   7   9      124.08      104.16     12.40 o 
  -1   7   9       17.72       17.91      6.16 o 
   0   7   9        1.46        7.10      5.15 o 
 -13   0  10       47.95       39.74      6.18 o 
 -12   0  10        3.47       44.01     11.44 o 
 -11   0  10      154.93      190.37      8.79 o 
 -10   0  10      230.72      211.98      8.87 o 
  -9   0  10       22.63       21.59      3.69 o 
  -8   0  10      545.89      554.46     24.20 o 
  -7   0  10     1575.95     1659.96     25.01 o 
  -6   0  10     2020.28     2083.00     27.47 o 
  -5   0  10     5246.39     5242.98     68.97 o 
  -4   0  10     3852.46     3923.98     47.61 o 
  -3   0  10      112.17       97.03      3.00 o 
  -2   0  10      223.80      282.50      6.16 o 
  -1   0  10     6848.38     7165.24     83.69 o 
   0   0  10       87.79       81.82      2.92 o 
   1   0  10     5995.14     6164.00     72.85 o 
   2   0  10        1.19        3.89      1.25 o 
   3   0  10      788.14      821.80     11.84 o 
   4   0  10        2.85        4.50      2.07 o 
   5   0  10      737.59      706.43     17.24 o 
   6   0  10      903.46      879.93     20.83 o 
   7   0  10      140.08      133.03      8.44 o 
   8   0  10        1.05        2.69      2.96 o 
   9   0  10       11.07       10.95      4.27 o 
  10   0  10       17.65       14.87      4.27 o 
 -13   1  10        0.32       11.90      3.82 o 
 -12   1  10       79.37       74.25      5.73 o 
 -11   1  10        3.07        2.33      2.81 o 
 -10   1  10       41.69       43.74      3.46 o 
  -9   1  10       35.23       37.47      2.96 o 
  -8   1  10      150.23      145.69      5.03 o 
  -7   1  10       96.53       99.72      3.28 o 
  -6   1  10       46.48       45.39      1.87 o 
  -5   1  10        5.19        5.50      1.07 o 
  -4   1  10      355.13      383.36      6.19 o 
  -3   1  10       60.16       62.33      2.20 o 
  -2   1  10      202.85      189.96      3.43 o 
  -1   1  10       55.10       55.70      2.06 o 
   0   1  10        5.01        7.38      1.01 o 
   1   1  10        1.38        1.75      0.79 o 
   2   1  10       18.12       13.88      1.33 o 
   3   1  10      271.35      271.63      5.41 o 
   4   1  10     1087.48     1039.43     13.38 o 
   5   1  10       69.19       58.84      2.83 o 
   6   1  10      200.00      181.57      5.76 o 
   7   1  10        1.60        1.47      1.90 o 
   8   1  10      130.13      116.15      5.22 o 
   9   1  10       72.86       83.09      7.93 o 
  10   1  10        1.41        4.55      3.06 o 
 -12   2  10      175.89      179.19     10.85 o 
 -11   2  10       36.78       28.98      4.90 o 
 -10   2  10      113.19      100.44      7.63 o 
  -9   2  10       92.25       99.18      8.06 o 
  -8   2  10       77.80       71.85      6.31 o 
  -7   2  10       56.72       58.58      5.53 o 
  -6   2  10      150.52      156.82      6.63 o 
  -5   2  10       51.67       55.27      3.09 o 
  -4   2  10      488.92      510.08      8.27 o 
  -3   2  10      162.71      144.58      4.38 o 
  -2   2  10     1150.66     1154.41     14.73 o 
  -1   2  10      551.68      549.72      7.98 o 
   0   2  10       41.75       43.93      2.19 o 
   1   2  10      406.00      407.54      7.58 o 
   2   2  10       85.11       78.16      3.89 o 
   3   2  10      105.80      120.84      9.38 o 
   4   2  10        1.68        1.29      1.96 o 
   5   2  10        0.03        3.62      2.28 o 
   6   2  10      497.17      512.99     14.08 o 
   7   2  10      150.77      164.88     10.62 o 
   8   2  10       93.20       87.25      7.12 o 
   9   2  10      232.72      261.40     20.34 o 
 -12   3  10        0.19        9.74      5.82 o 
 -11   3  10      147.99      158.06     14.65 o 
 -10   3  10      194.22      164.09     13.75 o 
  -9   3  10        7.21        0.60     11.13 o 
  -8   3  10      320.22      331.97     25.51 o 
  -7   3  10       34.59       34.81      4.99 o 
  -6   3  10      351.71      354.70     12.66 o 
  -5   3  10      609.48      563.74     15.85 o 
  -4   3  10      225.05      215.48      8.78 o 
  -3   3  10     1000.94      994.66     16.02 o 
  -2   3  10      244.98      227.69      5.40 o 
  -1   3  10        7.67        9.62      1.53 o 
   0   3  10      336.08      329.84      7.38 o 
   1   3  10        8.66       10.95      2.36 o 
   2   3  10       30.19       28.30      3.38 o 
   3   3  10       75.05       77.48      9.38 o 
   4   3  10       82.90       85.45      7.92 o 
   5   3  10       90.69       89.11      7.91 o 
   6   3  10       17.84       19.85      5.10 o 
   7   3  10       38.57       42.57      8.76 o 
   8   3  10       31.07       22.29      8.20 o 
   9   3  10        0.61       -4.77      8.66 o 
 -11   4  10        4.31        7.34     11.58 o 
 -10   4  10       32.44       33.83      8.71 o 
  -9   4  10      117.86      120.57     12.86 o 
  -8   4  10       61.45       33.11      7.16 o 
  -6   4  10       64.27       57.09      7.82 o 
  -5   4  10       25.08       27.05      4.66 o 
  -4   4  10      381.68      377.79     13.05 o 
  -3   4  10       60.87       59.79      4.60 o 
  -2   4  10      240.87      221.73      6.29 o 
  -1   4  10       17.32       13.34      3.80 o 
   0   4  10       35.42       36.22      3.83 o 
   1   4  10      261.43      258.08     11.62 o 
   2   4  10      167.61      158.30      7.85 o 
   3   4  10       27.79       30.30      4.61 o 
   4   4  10      387.02      396.87     17.38 o 
   5   4  10        9.23       13.96      4.84 o 
   6   4  10       11.27        6.42      4.76 o 
   7   4  10        0.53        8.03      7.92 o 
   8   4  10        0.02       -6.70      6.70 o 
  -9   5  10      126.25      112.87     13.30 o 
  -8   5  10       27.14       17.86      6.74 o 
  -7   5  10        1.32        8.87      5.25 o 
  -6   5  10      100.18       84.34     10.71 o 
  -5   5  10      334.68      318.86     13.30 o 
  -4   5  10        0.46       -0.17      2.93 o 
  -3   5  10      620.97      627.77     14.92 o 
  -2   5  10      166.24      163.98     10.09 o 
  -1   5  10      859.39      834.61     20.38 o 
   0   5  10      185.51      189.21      9.51 o 
   1   5  10        0.07        4.33      3.52 o 
   2   5  10      280.98      280.89     21.93 o 
   3   5  10      192.77      195.66     10.31 o 
   4   5  10        3.16        0.77      3.45 o 
   5   5  10       17.57        7.08      4.31 o 
   6   5  10       52.45       67.19      9.66 o 
  -7   6  10       66.66       40.06      9.52 o 
  -6   6  10        5.53        0.53      5.80 o 
  -5   6  10        0.01       -0.62      4.30 o 
  -4   6  10      233.02      221.87     18.85 o 
  -3   6  10        8.07        9.79      5.72 o 
  -2   6  10      153.83      153.80      9.77 o 
  -1   6  10        1.77        0.77      3.73 o 
   0   6  10       12.98       13.68      4.62 o 
   1   6  10       59.72       55.78      8.00 o 
   2   6  10        9.39       -0.04      3.90 o 
   3   6  10       26.22       23.88      8.63 o 
   4   6  10       48.13       55.00      8.49 o 
  -3   7  10      386.12      375.79     23.41 o 
  -2   7  10       23.50       29.96      6.67 o 
  -1   7  10       24.54       20.72      6.27 o 
   0   7  10      114.37      107.15     12.16 o 
 -13   1  11       60.35       75.45      7.42 o 
 -12   1  11      106.47      122.99      6.83 o 
 -11   1  11        1.40        8.09      2.31 o 
 -10   1  11      606.16      640.09     11.72 o 
  -9   1  11       57.60       53.03      4.05 o 
  -8   1  11      534.68      577.78     10.33 o 
  -7   1  11       12.49       12.06      1.68 o 
  -6   1  11      629.23      662.10      8.52 o 
  -5   1  11      708.22      665.16      7.96 o 
  -4   1  11       62.30       73.46      2.50 o 
  -3   1  11      794.37      768.39      9.15 o 
  -2   1  11      704.63      692.77      8.48 o 
  -1   1  11      526.51      559.76      7.74 o 
   0   1  11      490.89      477.35      6.62 o 
   1   1  11      171.42      194.64      3.29 o 
   2   1  11       99.36      101.70      2.78 o 
   3   1  11      851.31      825.18     12.71 o 
   4   1  11      367.90      334.53      6.05 o 
   5   1  11      385.78      364.69     10.70 o 
   6   1  11      461.02      448.99     14.32 o 
   7   1  11      164.98      164.40      5.63 o 
   8   1  11       96.67       93.80      8.35 o 
   9   1  11       37.48       37.35      4.35 o 
 -12   2  11      195.13      215.41     11.25 o 
 -11   2  11       45.45       37.96      6.05 o 
 -10   2  11        7.86       13.29      4.23 o 
  -9   2  11       38.49       38.08      5.56 o 
  -8   2  11      184.67      175.39      8.72 o 
  -7   2  11       73.60       61.42      5.70 o 
  -6   2  11       69.88       64.80      4.88 o 
  -5   2  11      508.91      501.12     13.48 o 
  -4   2  11       27.91       14.92      1.96 o 
  -3   2  11       21.50       16.82      1.93 o 
  -2   2  11      285.48      290.76      5.64 o 
  -1   2  11       36.90       32.05      2.13 o 
   0   2  11      636.81      672.29      9.56 o 
   1   2  11     1441.39     1441.75     21.47 o 
   2   2  11      188.25      159.89      5.85 o 
   3   2  11      250.51      237.06     11.10 o 
   4   2  11      136.48      116.85      5.20 o 
   5   2  11      133.04      128.56      6.13 o 
   6   2  11        1.18        0.98      2.15 o 
   7   2  11        0.01       -0.47      3.03 o 
   8   2  11        6.16        4.89      3.68 o 
   9   2  11       31.82       29.74      6.04 o 
 -12   3  11       53.21       51.15      9.05 o 
 -11   3  11       95.63       90.83     12.01 o 
 -10   3  11      140.13      131.46     12.94 o 
  -9   3  11      131.68      147.12     14.67 o 
  -8   3  11      403.48      401.01     14.27 o 
  -7   3  11        0.81       -1.16      2.34 o 
  -6   3  11      233.10      228.17      9.91 o 
  -5   3  11        0.33        3.64      2.83 o 
  -4   3  11       46.01       46.66      6.00 o 
  -3   3  11      927.13      968.19     15.91 o 
  -2   3  11       25.30       27.66      3.73 o 
  -1   3  11      372.97      358.68      7.03 o 
   0   3  11      158.42      175.82      5.34 o 
   1   3  11      197.97      190.54      7.49 o 
   2   3  11      209.22      213.87      8.23 o 
   3   3  11      152.78      157.75      9.76 o 
   4   3  11       64.47       70.06      5.92 o 
   5   3  11      544.19      574.80     16.01 o 
   6   3  11       44.42       39.94      7.27 o 
   7   3  11       46.19       50.46      6.17 o 
   8   3  11        7.21       14.87      7.57 o 
 -11   4  11       16.76       16.44      8.03 o 
 -10   4  11       11.32       13.41      7.07 o 
  -9   4  11      179.36      176.09     14.68 o 
  -8   4  11       45.12       44.20      8.57 o 
  -7   4  11       61.16       53.40      6.78 o 
  -6   4  11      121.57      111.06     11.62 o 
  -5   4  11      243.38      221.15     16.40 o 
  -4   4  11      543.27      552.41     17.24 o 
  -3   4  11      140.45      123.45      6.97 o 
  -2   4  11      312.69      286.20      8.72 o 
  -1   4  11      287.51      286.88     10.08 o 
   0   4  11      156.85      156.14      7.29 o 
   1   4  11       88.59       94.44      6.33 o 
   2   4  11      290.21      305.68     16.76 o 
   3   4  11       68.67       76.11      6.52 o 
   4   4  11      448.18      476.04     14.88 o 
   5   4  11        0.00        2.20      3.24 o 
   6   4  11       92.24       98.99      9.66 o 
   7   4  11      145.71      147.71     16.66 o 
  -9   5  11       21.16       23.27     10.19 o 
  -8   5  11       15.39       20.97      7.71 o 
  -7   5  11        0.06        4.76      6.95 o 
  -6   5  11       69.23       71.01      9.98 o 
  -5   5  11      125.81      125.49      9.49 o 
  -4   5  11       20.63       22.64      4.59 o 
  -3   5  11        1.10        6.78      3.27 o 
  -2   5  11       66.25       72.82      6.56 o 
  -1   5  11        2.91        3.38      3.21 o 
   0   5  11        1.09        1.58      3.05 o 
   1   5  11        0.53        1.25      3.00 o 
   2   5  11       50.42       56.68     10.16 o 
   3   5  11      168.40      162.37      9.69 o 
   4   5  11       54.72       51.37      6.69 o 
   5   5  11       26.11       25.70      8.19 o 
   6   5  11       16.49        8.66      7.04 o 
  -7   6  11      402.10      407.68     22.08 o 
  -6   6  11       21.44       17.09      6.22 o 
  -5   6  11       52.33       59.33     12.83 o 
  -4   6  11      117.88      122.66     10.93 o 
  -3   6  11       26.10       18.35     10.54 o 
  -2   6  11      209.85      186.99     10.80 o 
  -1   6  11       27.61       23.09      5.46 o 
   0   6  11        0.23        2.27      4.03 o 
   1   6  11      183.18      200.27     13.20 o 
   2   6  11        3.89       11.24      5.19 o 
   3   6  11        1.94        1.36      5.01 o 
   4   6  11       48.31       58.81     10.58 o 
 -13   0  12      158.56      155.06      9.83 o 
 -12   0  12     1276.79     1328.90     55.94 o 
 -11   0  12     1007.30     1043.33     29.79 o 
 -10   0  12      151.47      151.13     10.86 o 
  -9   0  12      401.98      412.28     12.38 o 
  -8   0  12      361.66      341.11     10.66 o 
  -7   0  12      422.32      406.66     11.65 o 
  -6   0  12      556.07      510.94      9.22 o 
  -5   0  12       20.41       22.49      1.93 o 
  -4   0  12     2247.42     2255.62     28.96 o 
  -3   0  12      704.28      757.96     12.87 o 
  -2   0  12      468.02      544.32     10.20 o 
  -1   0  12      142.03      112.73      3.60 o 
   0   0  12      514.71      515.71      9.02 o 
   1   0  12     1684.95     1579.82     23.29 o 
   2   0  12       57.26       57.43      6.56 o 
   3   0  12       96.82      107.94      3.94 o 
   4   0  12      587.44      577.80     14.98 o 
   5   0  12        7.70        6.51      3.00 o 
   6   0  12      286.57      271.09     10.45 o 
   7   0  12      143.20      140.28      9.87 o 
   8   0  12       21.71        8.31      6.50 o 
   9   0  12      391.92      394.06     19.29 o 
 -13   1  12      229.35      224.38     10.26 o 
 -12   1  12       47.55       47.08      5.08 o 
 -11   1  12        0.27        3.45      2.07 o 
 -10   1  12       20.54       17.73      2.70 o 
  -9   1  12      193.49      183.83      6.42 o 
  -8   1  12      220.42      219.66      5.86 o 
  -7   1  12      351.08      335.96      6.07 o 
  -6   1  12        0.18        1.91      1.14 o 
  -5   1  12      307.08      287.26      5.14 o 
  -4   1  12        3.45        4.20      1.10 o 
  -3   1  12     1136.56     1199.45     12.56 o 
  -2   1  12      578.99      601.18      8.86 o 
  -1   1  12      775.50      842.93     10.09 o 
   0   1  12       17.15       23.74      1.49 o 
   1   1  12       70.97       66.34      2.19 o 
   2   1  12      208.37      196.67      4.05 o 
   3   1  12       19.69       15.85      1.85 o 
   4   1  12      144.48      135.45      4.06 o 
   5   1  12       19.66       14.74      2.41 o 
   6   1  12       38.27       32.24      3.21 o 
   7   1  12      120.94      122.83      5.03 o 
   8   1  12       23.03       21.79      4.01 o 
   9   1  12       16.56       20.79      3.79 o 
 -12   2  12       53.66       46.36      6.81 o 
 -11   2  12        4.16        2.00      3.83 o 
 -10   2  12       71.07       69.43      7.25 o 
  -9   2  12       20.19       12.19      4.20 o 
  -8   2  12       23.88       23.47      5.09 o 
  -7   2  12       17.94       10.25      3.18 o 
  -6   2  12      426.65      400.63     12.68 o 
  -5   2  12      120.96      127.00      6.17 o 
  -4   2  12      141.16      133.47      4.12 o 
  -3   2  12      171.39      167.96      4.68 o 
  -2   2  12      304.14      298.41      7.27 o 
  -1   2  12       75.57       65.65      2.75 o 
   0   2  12       27.91       28.44      2.24 o 
   1   2  12      679.62      661.85     12.34 o 
   2   2  12     1924.80     1931.90     30.20 o 
   3   2  12      710.94      685.11     13.76 o 
   4   2  12      925.97      950.29     17.81 o 
   5   2  12        0.16        1.28      2.33 o 
   6   2  12       50.06       55.98      4.91 o 
   7   2  12       27.18       22.10      4.62 o 
   8   2  12        7.71        4.90      3.80 o 
   9   2  12        0.13        7.01      4.52 o 
 -12   3  12       49.12       45.27     14.17 o 
 -11   3  12       48.79       58.25     11.90 o 
 -10   3  12       27.04       27.70      7.84 o 
  -9   3  12        4.28       10.74      5.47 o 
  -8   3  12      173.48      167.24      9.82 o 
  -7   3  12       27.32       30.31      5.11 o 
  -6   3  12      122.12      120.61     14.26 o 
  -5   3  12        3.65        3.32      2.91 o 
  -4   3  12      118.98      127.30      7.43 o 
  -3   3  12       76.53       83.60      4.66 o 
  -2   3  12      189.13      196.07      5.54 o 
  -1   3  12      132.00      132.98      4.40 o 
   0   3  12     1943.65     1918.11     33.23 o 
   1   3  12       67.42       72.93      5.18 o 
   2   3  12     1559.35     1566.41     33.47 o 
   3   3  12       84.88       91.20      6.33 o 
   4   3  12       54.31       57.14      5.65 o 
   5   3  12       51.65       48.21      5.70 o 
   6   3  12       54.45       64.67      6.70 o 
   7   3  12        3.67        6.69      4.16 o 
   8   3  12       28.51       28.03      8.60 o 
 -11   4  12       37.68       30.46      9.36 o 
 -10   4  12       72.22       52.27     10.11 o 
  -9   4  12      111.98       94.39     11.69 o 
  -8   4  12       11.36       25.93     18.14 o 
  -7   4  12      116.41      109.76      8.72 o 
  -6   4  12       27.42       15.00      4.13 o 
  -5   4  12       12.77       11.31      3.83 o 
  -4   4  12      255.52      245.91      9.36 o 
  -3   4  12      359.88      330.59     10.85 o 
  -2   4  12      188.05      195.72      7.26 o 
  -1   4  12      306.73      296.38     10.43 o 
   0   4  12      104.56      101.58      9.54 o 
   1   4  12      106.16      103.99      7.78 o 
   2   4  12       44.11       42.96      5.07 o 
   3   4  12      154.36      161.55     12.27 o 
   4   4  12       22.09       22.60      4.64 o 
   5   4  12      126.22      135.53      9.09 o 
   6   4  12       19.91       15.52      4.83 o 
   7   4  12        2.29        0.89      4.37 o 
  -9   5  12        8.45       16.77      7.38 o 
  -8   5  12       95.69       89.01     12.02 o 
  -7   5  12       11.71       13.26      5.98 o 
  -6   5  12       10.27        4.58      4.57 o 
  -5   5  12       74.72       88.68      9.77 o 
  -4   5  12        5.94        5.58      3.36 o 
  -3   5  12      159.39      157.97      8.92 o 
  -2   5  12      118.53      134.31      8.51 o 
  -1   5  12       22.17       25.64      4.84 o 
   0   5  12       25.88       34.94      5.54 o 
   1   5  12       10.22        9.74      4.00 o 
   2   5  12        0.16        0.24      3.21 o 
   3   5  12      325.69      345.69     13.31 o 
   4   5  12      178.64      184.41     10.88 o 
   5   5  12      547.18      594.00     18.80 o 
   6   5  12        2.54        6.66      5.48 o 
  -7   6  12        4.32        4.75      5.46 o 
  -6   6  12       26.27       27.87      6.65 o 
  -5   6  12        7.93        7.27      4.86 o 
  -4   6  12       35.97       33.13      7.50 o 
  -3   6  12       25.73       26.10      7.96 o 
  -2   6  12       12.76       12.59      4.69 o 
  -1   6  12        3.40        0.28      3.86 o 
   0   6  12        2.11        9.92      4.90 o 
   1   6  12        8.96       10.35      5.24 o 
   2   6  12       76.98       57.61      8.78 o 
   3   6  12       21.18       21.39      6.13 o 
 -13   1  13      370.67      368.81     13.23 o 
 -12   1  13       18.45       27.42      4.18 o 
 -11   1  13      167.12      168.91      5.78 o 
 -10   1  13      121.32      122.30      5.00 o 
  -9   1  13      211.85      194.96      6.28 o 
  -8   1  13      303.53      310.07      7.11 o 
  -7   1  13     1115.92     1148.88     15.78 o 
  -6   1  13      289.90      309.45      5.32 o 
  -5   1  13     1286.15     1309.65     14.62 o 
  -4   1  13      267.95      274.47      5.13 o 
  -3   1  13       10.37       17.32      1.34 o 
  -2   1  13      370.01      389.41      5.57 o 
  -1   1  13      265.63      314.55      4.94 o 
   0   1  13     1768.31     1780.75     17.90 o 
   1   1  13       65.55       58.47      2.35 o 
   2   1  13     1131.10     1132.73     13.56 o 
   3   1  13      146.60      146.73      5.18 o 
   4   1  13        0.38        0.26      1.51 o 
   5   1  13       90.37       93.03      5.36 o 
   6   1  13       36.48       34.28      3.38 o 
   7   1  13       64.81       65.82      4.07 o 
   8   1  13      202.58      208.65      6.60 o 
   9   1  13        2.60        4.24      3.18 o 
 -12   2  13       47.94       45.21      6.83 o 
 -11   2  13      112.44      120.58      9.98 o 
 -10   2  13        9.81        9.23      3.44 o 
  -9   2  13       65.95       63.20      6.62 o 
  -8   2  13      132.48      141.56      8.69 o 
  -7   2  13        0.36       -0.75      2.52 o 
  -6   2  13     1206.87     1170.86     33.69 o 
  -5   2  13       95.60      106.01      5.66 o 
  -4   2  13      325.06      332.97      7.09 o 
  -3   2  13      717.75      718.02     11.69 o 
  -2   2  13        3.09        4.20      1.32 o 
  -1   2  13      212.68      189.02      4.75 o 
   0   2  13      329.70      325.03      6.85 o 
   1   2  13      215.26      210.97      6.94 o 
   2   2  13        1.48        4.08      2.25 o 
   3   2  13        0.08        0.00      1.99 o 
   4   2  13       29.68       27.78      3.83 o 
   5   2  13      123.44      117.46      5.67 o 
   6   2  13        0.64       -1.37      3.11 o 
   7   2  13      152.19      166.95      9.40 o 
   8   2  13       35.04       35.56      5.76 o 
 -12   3  13        6.40        5.93      5.89 o 
 -11   3  13        6.71        7.48      5.79 o 
 -10   3  13      216.55      253.53     16.58 o 
  -9   3  13        2.36       -0.56      3.74 o 
  -8   3  13      157.71      165.56      9.94 o 
  -7   3  13       25.02       28.52      5.10 o 
  -6   3  13        0.67       -0.39      2.53 o 
  -5   3  13       73.57       73.94      5.51 o 
  -4   3  13       41.81       36.57      4.18 o 
  -3   3  13      305.76      279.74      7.38 o 
  -2   3  13      990.04      954.27     16.00 o 
  -1   3  13      922.15      898.78     15.54 o 
   0   3  13      178.53      162.10      6.92 o 
   1   3  13      223.73      196.15      7.91 o 
   2   3  13        7.89        5.30      3.58 o 
   3   3  13        0.46        0.95      2.49 o 
   4   3  13        3.10        3.56      2.84 o 
   5   3  13       57.04       49.96      5.83 o 
   6   3  13      166.38      152.91      9.64 o 
   7   3  13       70.36       49.81     10.39 o 
   8   3  13       16.75       10.50      5.98 o 
 -11   4  13       32.19       23.48      8.70 o 
 -10   4  13        5.59        4.82      5.22 o 
  -9   4  13      109.17      110.97     12.42 o 
  -8   4  13      194.60      193.48     14.66 o 
  -7   4  13       85.57       92.29      8.35 o 
  -6   4  13      179.64      173.70     15.03 o 
  -5   4  13       60.69       58.46      5.82 o 
  -4   4  13      463.39      459.09     16.99 o 
  -3   4  13       21.47       11.66      3.21 o 
  -2   4  13      190.85      196.88      8.72 o 
  -1   4  13       17.73       10.34      3.27 o 
   0   4  13        0.04        2.04      2.81 o 
   1   4  13      289.26      296.11     13.12 o 
   2   4  13        0.13        1.75      2.78 o 
   3   4  13      156.37      164.98      9.27 o 
   4   4  13      178.45      211.25     10.68 o 
   5   4  13       71.32       64.04      7.13 o 
   6   4  13       56.69       60.94      9.90 o 
   7   4  13        2.40       11.98      5.33 o 
  -9   5  13       66.21       59.31     11.02 o 
  -8   5  13       79.63       53.00      9.52 o 
  -7   5  13        4.87        9.91      5.76 o 
  -6   5  13       84.12       88.67      7.79 o 
  -5   5  13        7.51        3.81      3.36 o 
  -4   5  13        5.49        3.96      3.46 o 
  -3   5  13      115.74      121.71     13.27 o 
  -2   5  13       30.79       26.82      4.83 o 
  -1   5  13        0.12       -0.57      3.13 o 
   0   5  13      173.94      201.33     11.59 o 
   1   5  13        0.03        2.45      4.87 o 
   2   5  13        1.79        5.08      3.84 o 
   3   5  13        0.10        5.85      4.13 o 
   4   5  13       73.05       68.39      7.66 o 
   5   5  13        2.49        9.05      4.82 o 
  -7   6  13        0.54        1.01      4.65 o 
  -6   6  13      198.28      205.26     15.91 o 
  -5   6  13        6.18        4.60      4.38 o 
  -4   6  13      204.72      224.24     14.38 o 
  -3   6  13      146.78      156.79     12.51 o 
  -2   6  13      126.09      114.62      9.38 o 
  -1   6  13      137.42      146.98     10.21 o 
   0   6  13        0.58        1.39      4.61 o 
   1   6  13       36.44       38.39      7.58 o 
   2   6  13      208.58      205.13     21.47 o 
   3   6  13       64.59       62.91      9.38 o 
 -13   0  14       11.46       22.66      4.93 o 
 -12   0  14      103.31      106.17      7.71 o 
 -11   0  14      488.59      521.18     15.38 o 
 -10   0  14      187.04      192.68      8.48 o 
  -9   0  14      326.23      344.84     15.84 o 
  -8   0  14      328.79      291.83     12.38 o 
  -7   0  14      482.89      512.40     16.82 o 
  -6   0  14     4074.76     4131.27     63.26 o 
  -5   0  14       58.63       61.77      3.05 o 
  -4   0  14      486.34      481.91      9.72 o 
  -3   0  14     1569.25     1741.27     26.11 o 
  -2   0  14      709.11      746.40     13.43 o 
  -1   0  14      388.81      420.65      9.10 o 
   0   0  14       14.12       16.41      2.24 o 
   1   0  14     1327.73     1245.19     19.69 o 
   2   0  14     1881.90     1944.06     31.21 o 
   3   0  14        0.69       -1.00      2.26 o 
   4   0  14        5.78        4.72      2.76 o 
   5   0  14      488.96      479.97     14.41 o 
   6   0  14      147.90      141.39      7.73 o 
   7   0  14       24.74       21.54      4.44 o 
   8   0  14       41.43       39.61      5.58 o 
   9   0  14       74.49       60.45     23.01 o 
 -13   1  14        5.94        9.85      3.61 o 
 -12   1  14       32.64       27.64      4.09 o 
 -11   1  14        0.08        1.08      2.02 o 
 -10   1  14        2.29        0.64      1.92 o 
  -9   1  14       93.36       80.68      4.53 o 
  -8   1  14      284.62      279.60      6.79 o 
  -7   1  14       45.62       39.99      2.73 o 
  -6   1  14        2.57        2.92      1.37 o 
  -5   1  14      420.56      403.88      6.32 o 
  -4   1  14       58.57       72.47      2.66 o 
  -3   1  14      150.27      165.62      3.30 o 
  -2   1  14      361.78      360.18      5.45 o 
  -1   1  14      149.79      159.42      3.84 o 
   0   1  14     1368.46     1385.89     15.95 o 
   1   1  14       59.30       59.69      2.63 o 
   2   1  14        7.95       10.13      1.67 o 
   3   1  14      480.54      431.83      7.52 o 
   4   1  14      185.46      173.53      5.50 o 
   5   1  14       21.24       23.69      2.99 o 
   6   1  14        6.87        9.40      2.24 o 
   7   1  14       48.07       37.58      3.47 o 
   8   1  14      211.17      204.25      8.05 o 
 -12   2  14       80.50       69.55      7.91 o 
 -11   2  14      136.96      130.14      9.19 o 
 -10   2  14       13.70       12.97      4.45 o 
  -9   2  14      698.26      720.14     20.44 o 
  -8   2  14        6.50        7.01      3.86 o 
  -7   2  14      370.82      360.14     12.61 o 
  -6   2  14       59.97       56.70      6.44 o 
  -5   2  14       99.08      120.45      6.10 o 
  -4   2  14      996.73      979.00     15.83 o 
  -3   2  14      266.49      285.49      6.64 o 
  -2   2  14       77.09       74.23      4.02 o 
  -1   2  14      322.23      330.59      7.61 o 
   0   2  14      111.67      113.48      5.76 o 
   1   2  14        8.97        8.73      3.77 o 
   2   2  14        2.07        0.96      1.86 o 
   3   2  14        1.04       -1.75      1.99 o 
   4   2  14      385.10      390.29     10.49 o 
   5   2  14      122.42      103.96      5.51 o 
   6   2  14       80.58       84.08      7.58 o 
   7   2  14      126.86      124.07     11.64 o 
   8   2  14        0.88        2.06      4.24 o 
 -12   3  14       74.20       66.05     10.45 o 
 -11   3  14      134.11      130.82     13.70 o 
 -10   3  14      386.70      413.34     20.38 o 
  -9   3  14        2.28        4.24      3.97 o 
  -8   3  14      154.37      172.32     10.77 o 
  -7   3  14      971.24      934.58     24.02 o 
  -6   3  14      325.43      304.51     11.89 o 
  -5   3  14     1755.53     1644.77     32.79 o 
  -4   3  14      108.33       91.38      5.91 o 
  -3   3  14      267.87      243.97      8.29 o 
  -2   3  14      239.58      226.51      7.38 o 
  -1   3  14        4.00        8.01      3.07 o 
   0   3  14      229.02      222.02      8.26 o 
   1   3  14      111.79      105.78      6.40 o 
   2   3  14       40.36       35.22      4.60 o 
   3   3  14       12.14       12.68      3.35 o 
   4   3  14        1.90       -0.04      2.82 o 
   5   3  14       52.56       59.93      8.56 o 
   6   3  14       50.40       58.76      7.32 o 
   7   3  14      258.63      276.66     19.41 o 
 -11   4  14      159.81      179.37     16.55 o 
 -10   4  14       14.66       33.18     14.93 o 
  -9   4  14      149.11      158.28     22.98 o 
  -8   4  14        0.19        2.27      4.08 o 
  -7   4  14        2.41        5.66      3.94 o 
  -6   4  14       60.43       60.39      6.50 o 
  -5   4  14        3.81        4.91      2.93 o 
  -4   4  14      174.49      178.45      8.35 o 
  -3   4  14        1.51        2.38      2.89 o 
  -2   4  14     1266.99     1218.50     25.64 o 
  -1   4  14       24.49       24.46      4.27 o 
   0   4  14      298.56      265.03     11.83 o 
   1   4  14       64.81       61.94      6.63 o 
   2   4  14      335.10      346.55     12.27 o 
   3   4  14       55.67       50.55      6.00 o 
   4   4  14      344.95      353.20     13.33 o 
   5   4  14      116.32      145.57      9.84 o 
   6   4  14       66.99       69.45      7.80 o 
  -9   5  14       38.18       36.06      8.89 o 
  -7   5  14       55.83       47.78     10.10 o 
  -6   5  14       63.64       81.58      9.10 o 
  -5   5  14        5.63        5.42      3.51 o 
  -4   5  14        3.58        7.34      3.65 o 
  -3   5  14       23.33       18.28      5.62 o 
  -2   5  14       46.25       42.59      5.74 o 
  -1   5  14        6.71        6.47      3.70 o 
   0   5  14      459.74      450.08     17.12 o 
   1   5  14       11.79       12.83      4.72 o 
   2   5  14      143.92      151.94     12.52 o 
   3   5  14      118.78      132.95      9.53 o 
   4   5  14       22.19       19.68      5.49 o 
   5   5  14       35.28       34.14      6.54 o 
  -7   6  14        0.27        7.77      5.48 o 
  -6   6  14       26.80       18.88     11.28 o 
  -5   6  14        1.22        6.08      6.13 o 
  -4   6  14        0.01        5.38      6.07 o 
  -3   6  14        8.39        4.56      5.91 o 
  -2   6  14        7.94        7.21      4.40 o 
  -1   6  14        1.27       -1.11      4.94 o 
   0   6  14       38.69       43.81     13.18 o 
   1   6  14        0.13        0.34      4.97 o 
   2   6  14        3.19        3.10      4.97 o 
 -13   1  15      172.79      178.34      8.42 o 
 -12   1  15      104.16      112.52      7.15 o 
 -11   1  15      144.52      146.14      7.87 o 
 -10   1  15      138.06      138.10      5.77 o 
  -9   1  15       29.27       28.75      3.33 o 
  -8   1  15      228.00      223.33      7.22 o 
  -7   1  15      739.56      734.60     11.52 o 
  -6   1  15       88.42       82.89      3.64 o 
  -5   1  15     1680.59     1685.14     19.19 o 
  -4   1  15      308.20      299.96      5.59 o 
  -3   1  15      103.88      124.36      3.23 o 
  -2   1  15     1034.30     1030.45     12.10 o 
  -1   1  15      100.26      100.04      3.20 o 
   0   1  15     1513.12     1491.21     17.93 o 
   1   1  15     1071.25     1116.74     15.13 o 
   2   1  15      236.07      230.36      5.20 o 
   3   1  15      258.14      256.64      5.66 o 
   4   1  15       14.57       12.95      2.48 o 
   5   1  15        0.66       -1.29      2.01 o 
   6   1  15       79.34       78.22      4.41 o 
   7   1  15       38.90       28.76      4.78 o 
   8   1  15      127.05      147.20      7.93 o 
 -12   2  15      202.28      214.07     11.85 o 
 -11   2  15       12.38       12.87      4.89 o 
 -10   2  15       53.36       53.76      6.65 o 
  -9   2  15       50.87       53.06      6.44 o 
  -8   2  15       41.13       32.93      5.27 o 
  -7   2  15      402.52      348.23     14.38 o 
  -6   2  15      841.87      791.91     17.58 o 
  -5   2  15        8.05        2.39      2.06 o 
  -4   2  15      380.94      342.50      8.02 o 
  -3   2  15       16.38       17.22      2.46 o 
  -2   2  15      195.85      183.47      8.00 o 
  -1   2  15      138.38      139.40      7.65 o 
   0   2  15      997.03      955.86     24.91 o 
   1   2  15      345.66      329.66     10.17 o 
   2   2  15      888.41      877.09     16.73 o 
   3   2  15       40.43       40.96      4.13 o 
   4   2  15       82.10       82.81      4.96 o 
   5   2  15        0.59        2.66      2.93 o 
   6   2  15       20.48       28.65      4.74 o 
   7   2  15       27.55       31.34      6.53 o 
   8   2  15        8.30        6.71      4.78 o 
 -12   3  15       11.72       12.31      7.07 o 
 -11   3  15       49.77       50.82     14.03 o 
 -10   3  15       25.08       20.43     11.49 o 
  -9   3  15       43.94       50.30      6.93 o 
  -8   3  15       86.19       86.54      8.04 o 
  -7   3  15       35.31       48.80      6.22 o 
  -6   3  15       18.04        6.98      3.09 o 
  -5   3  15      139.01      178.41      7.91 o 
  -4   3  15       11.31        5.62      2.73 o 
  -3   3  15      106.69      108.07      6.14 o 
  -2   3  15        0.10        0.65      2.38 o 
  -1   3  15      221.98      194.12      9.34 o 
   0   3  15       14.78       19.45      3.45 o 
   1   3  15      178.37      180.26      8.14 o 
   2   3  15       26.80       26.92      4.25 o 
   3   3  15      303.41      309.26     12.76 o 
   4   3  15       28.52       25.44      4.81 o 
   5   3  15      183.74      192.82     10.25 o 
   6   3  15        4.32        4.54      6.65 o 
   7   3  15        0.80        4.92      5.59 o 
 -11   4  15      152.30      143.59     15.64 o 
 -10   4  15       56.18       60.54     10.74 o 
  -9   4  15      262.71      268.91     16.88 o 
  -8   4  15       39.93       42.99      6.96 o 
  -7   4  15      143.88      136.39      8.81 o 
  -6   4  15       24.70       29.95      6.32 o 
  -5   4  15        1.67       -0.53      2.53 o 
  -4   4  15       36.70       30.78      4.69 o 
  -3   4  15      563.51      612.93     16.11 o 
  -2   4  15       26.50       21.81      4.50 o 
  -1   4  15      387.32      371.80     17.36 o 
   0   4  15       34.96       38.42      5.93 o 
   1   4  15       23.72       14.92      4.45 o 
   2   4  15      188.27      183.73      9.54 o 
   3   4  15        1.32        0.73      3.33 o 
   4   4  15       61.28       64.69      7.16 o 
   5   4  15       28.39       17.82      5.16 o 
   6   4  15       62.59       60.74      7.65 o 
  -9   5  15        1.14        1.83      6.05 o 
  -8   5  15        1.15        0.74      4.56 o 
  -7   5  15       35.61       32.99      6.08 o 
  -6   5  15        3.97        2.11      3.98 o 
  -5   5  15        5.91        8.45      4.04 o 
  -4   5  15        6.96        7.43      5.02 o 
  -3   5  15       37.96       44.41      7.44 o 
  -2   5  15        0.35        2.92      3.67 o 
  -1   5  15        3.26        1.13      5.06 o 
   0   5  15        4.03        5.71      3.81 o 
   1   5  15       49.94       52.38      7.51 o 
   2   5  15       77.06       76.51      9.12 o 
   3   5  15       21.34       20.32     10.43 o 
   4   5  15       13.14        9.30      4.88 o 
  -6   6  15       38.46       35.86      9.14 o 
  -5   6  15      121.98      123.95     11.91 o 
  -4   6  15      128.27      125.83     12.11 o 
  -3   6  15      235.72      239.11     15.26 o 
  -2   6  15       57.88       55.45      8.97 o 
  -1   6  15      192.06      185.21     13.27 o 
   0   6  15        2.73        7.08      4.95 o 
   1   6  15       16.07       17.49      6.42 o 
   2   6  15       53.67       47.18      8.17 o 
 -13   0  16       27.20       28.54      6.93 o 
 -12   0  16       89.22       85.79      7.11 o 
 -11   0  16       21.60       25.13      4.84 o 
 -10   0  16       95.20       83.71      6.53 o 
  -9   0  16      394.63      401.35     12.61 o 
  -8   0  16      129.48      120.94      8.55 o 
  -7   0  16      231.81      242.18     12.71 o 
  -6   0  16     4882.20     5016.77     86.54 o 
  -5   0  16        0.24        0.95      1.58 o 
  -4   0  16     3068.25     3157.97     44.58 o 
  -3   0  16      341.75      355.44      9.32 o 
  -2   0  16        2.38        7.04      2.34 o 
  -1   0  16     2961.59     3039.33     42.04 o 
   0   0  16      128.08      155.19      5.81 o 
   1   0  16      169.81      223.61      7.06 o 
   2   0  16      945.13      960.15     21.59 o 
   3   0  16        1.69        4.66      3.38 o 
   4   0  16       72.12       78.93      6.12 o 
   5   0  16       12.09       15.13      3.92 o 
   6   0  16        1.49        2.75      4.67 o 
   7   0  16      291.02      293.94     11.77 o 
   8   0  16        1.97        0.50      3.25 o 
 -13   1  16        3.94        7.91      3.53 o 
 -12   1  16       99.58      102.09      6.18 o 
 -11   1  16      134.44      131.13      5.30 o 
 -10   1  16       40.91       31.94      3.38 o 
  -9   1  16      109.76      104.98      5.09 o 
  -8   1  16        6.40        3.75      2.17 o 
  -7   1  16       51.01       52.81      3.10 o 
  -6   1  16      225.58      226.55      5.64 o 
  -5   1  16       23.83       20.53      1.99 o 
  -4   1  16      872.09      890.28     11.77 o 
  -3   1  16       91.91       94.94      3.05 o 
  -2   1  16      342.58      330.63      5.94 o 
  -1   1  16      244.45      210.66      4.86 o 
   0   1  16      370.68      351.33      6.88 o 
   1   1  16      518.90      518.46      9.83 o 
   2   1  16      191.16      182.89      6.00 o 
   3   1  16      144.36      142.19      4.62 o 
   4   1  16       89.31       89.10      4.54 o 
   5   1  16       52.54       52.40      3.72 o 
   6   1  16       30.85       33.85      3.33 o 
   7   1  16       10.78       13.02      3.45 o 
   8   1  16       54.86       55.81      6.32 o 
 -12   2  16        3.47        3.12      4.88 o 
 -11   2  16      112.15      124.46      9.63 o 
 -10   2  16        2.73        4.97      3.85 o 
  -9   2  16        7.23        8.91      4.18 o 
  -8   2  16      183.76      185.72     11.84 o 
  -7   2  16       29.82       43.68      4.86 o 
  -6   2  16       32.81       32.72      4.08 o 
  -5   2  16      183.26      167.89      7.16 o 
  -4   2  16        1.98        0.56      1.63 o 
  -3   2  16      712.86      696.57     14.02 o 
  -2   2  16      790.39      754.67     16.45 o 
  -1   2  16      640.29      661.70     14.41 o 
   0   2  16        0.10       -0.45      1.93 o 
   1   2  16      987.85      980.27     17.95 o 
   2   2  16       80.99      102.03      5.63 o 
   3   2  16       89.53       99.09      5.16 o 
   4   2  16       73.87       73.94      4.80 o 
   5   2  16      445.78      444.25     13.72 o 
   6   2  16       79.69       86.88      7.23 o 
   7   2  16        3.25        5.72      4.29 o 
 -12   3  16        0.12        1.05      6.17 o 
 -11   3  16        0.47        2.93      8.12 o 
 -10   3  16       29.82       18.48      6.12 o 
  -9   3  16       19.00       17.16      6.61 o 
  -8   3  16       40.28       44.43      6.40 o 
  -7   3  16      146.45      151.09     13.35 o 
  -6   3  16       21.22       24.55      4.88 o 
  -5   3  16      374.93      365.78     11.88 o 
  -4   3  16       90.89       76.23      5.84 o 
  -3   3  16       13.16        9.33      2.61 o 
  -2   3  16      165.67      177.04      9.48 o 
  -1   3  16       10.36       10.20      3.43 o 
   0   3  16     1428.56     1412.94     27.87 o 
   1   3  16      412.84      438.74     13.01 o 
   2   3  16      178.15      186.66      8.98 o 
   3   3  16      538.37      538.97     15.69 o 
   4   3  16       29.74       15.94      4.30 o 
   5   3  16       33.71       31.86      5.68 o 
   6   3  16        8.50       18.13      8.36 o 
   7   3  16       17.72       12.29      6.14 o 
 -11   4  16        7.83        1.30      5.76 o 
 -10   4  16       97.08      110.85     17.07 o 
  -9   4  16      264.96      268.89     16.88 o 
  -8   4  16       12.69       16.21      5.21 o 
  -7   4  16      135.23      136.73      8.94 o 
  -6   4  16       16.56        7.86      3.40 o 
  -5   4  16        2.84        1.50      2.77 o 
  -4   4  16        0.60        4.35      3.16 o 
  -3   4  16      515.87      527.50     24.61 o 
  -2   4  16      311.69      300.00     13.26 o 
  -1   4  16      329.62      315.60     13.28 o 
   0   4  16        1.97        2.86      3.92 o 
   1   4  16        8.04        6.40      7.96 o 
   2   4  16       31.99       19.15      5.82 o 
   3   4  16       40.97       40.69      6.00 o 
   4   4  16       14.51       14.17      4.82 o 
   5   4  16       21.71       13.06      4.90 o 
   6   4  16        9.83        1.82      4.85 o 
  -9   5  16        1.15        1.44      5.37 o 
  -8   5  16        0.58       -2.57      5.34 o 
  -7   5  16       27.83       15.05      6.33 o 
  -6   5  16        0.04        0.26      3.66 o 
  -5   5  16      311.93      278.94     12.48 o 
  -4   5  16      385.18      384.76     25.28 o 
  -3   5  16      321.67      311.66     14.86 o 
  -2   5  16      416.36      413.69     17.19 o 
  -1   5  16        0.73        0.30      4.20 o 
   0   5  16        8.36        7.63      4.19 o 
   1   5  16       42.01       43.74      6.96 o 
   2   5  16        0.27        3.39      4.61 o 
   3   5  16       46.87       35.89      7.58 o 
   4   5  16        3.10        5.08      4.92 o 
  -6   6  16        7.71        3.49      6.15 o 
  -5   6  16       13.44       14.97      6.93 o 
  -4   6  16      106.00       98.20     11.02 o 
  -3   6  16       13.60       11.74      6.65 o 
  -2   6  16        0.08        5.85      5.91 o 
  -1   6  16        0.35        0.36      4.95 o 
   0   6  16        7.23        7.78      5.64 o 
   1   6  16       19.41       12.24      7.06 o 
 -13   1  17       65.59       76.53      6.69 o 
 -12   1  17      363.39      352.95     10.32 o 
 -11   1  17        1.01        3.23      2.14 o 
 -10   1  17      221.52      221.91     13.17 o 
  -9   1  17       91.61       83.50      4.80 o 
  -8   1  17      130.44      139.94      5.51 o 
  -7   1  17      811.59      808.99     13.33 o 
  -6   1  17        8.29        3.61      1.79 o 
  -5   1  17     1358.56     1343.26     17.17 o 
  -4   1  17        1.57        2.77      1.68 o 
  -3   1  17      826.88      833.19     12.42 o 
  -2   1  17        1.24        4.58      1.50 o 
  -1   1  17       12.04       14.49      2.23 o 
   0   1  17      409.82      421.80      7.84 o 
   1   1  17      826.65      791.34     13.29 o 
   2   1  17        4.56        7.30      2.02 o 
   3   1  17      573.51      550.85     10.74 o 
   4   1  17       30.04       28.32      3.18 o 
   5   1  17      110.40       95.83      5.16 o 
   6   1  17      208.27      215.10      8.71 o 
   7   1  17       20.76       21.70      3.96 o 
 -12   2  17        0.02        0.63      4.35 o 
 -11   2  17       86.57       80.29      8.29 o 
 -10   2  17        4.34        4.67      5.04 o 
  -9   2  17       11.91       12.25      3.82 o 
  -8   2  17       53.16       52.34      5.45 o 
  -7   2  17        0.83       -1.63      2.15 o 
  -6   2  17      348.35      379.87     11.35 o 
  -5   2  17       23.11       22.63      3.62 o 
  -4   2  17       64.40       71.11      4.62 o 
  -3   2  17       58.52       47.26      4.72 o 
  -2   2  17      302.04      271.69     10.12 o 
  -1   2  17      687.43      670.42     17.85 o 
   0   2  17       18.19       17.99      4.02 o 
   1   2  17      446.35      437.55     10.86 o 
   2   2  17      153.44      151.17      6.05 o 
   3   2  17       19.11       22.00      3.38 o 
   4   2  17        1.62        4.00      2.69 o 
   5   2  17       61.87       73.58      6.68 o 
   6   2  17       14.74       12.06      4.32 o 
   7   2  17      112.06      121.31      8.97 o 
 -12   3  17       76.04       70.44     16.82 o 
 -11   3  17       28.75        8.47      9.64 o 
 -10   3  17      253.67      260.00     15.88 o 
  -9   3  17       27.71       24.81      9.79 o 
  -8   3  17       10.38        9.84      3.77 o 
  -7   3  17       24.46       23.51      4.40 o 
  -6   3  17       23.09       18.34      4.49 o 
  -5   3  17       18.18       15.32      3.69 o 
  -4   3  17      457.10      427.82     12.60 o 
  -3   3  17       59.78       60.95      5.43 o 
  -2   3  17      383.73      405.34     17.60 o 
  -1   3  17       51.98       38.93      6.80 o 
   0   3  17        6.37        1.47      2.92 o 
   1   3  17        7.46        7.86      3.12 o 
   2   3  17        0.15        0.67      2.77 o 
   3   3  17       79.46       82.69      7.02 o 
   4   3  17       26.80       31.54      6.03 o 
   5   3  17       19.44       22.10      5.23 o 
   6   3  17        1.08        5.80      7.77 o 
 -10   4  17      102.71      114.74     13.74 o 
  -9   4  17       49.41       46.31      6.54 o 
  -8   4  17      129.06      118.17     10.39 o 
  -7   4  17        3.28       -0.44      3.30 o 
  -6   4  17      106.53      113.30     14.67 o 
  -5   4  17       33.85       33.05      5.25 o 
  -4   4  17      213.20      212.78     12.79 o 
  -3   4  17       47.26       51.88      7.06 o 
  -2   4  17       59.93       57.40      8.70 o 
  -1   4  17      165.22      185.91     10.75 o 
   0   4  17       11.39       10.73      6.42 o 
   1   4  17       54.33       53.32      7.28 o 
   2   4  17       26.29       21.52      4.66 o 
   3   4  17       53.44       53.01      6.63 o 
   4   4  17      107.81      114.96      9.23 o 
   5   4  17       84.44       94.57      9.03 o 
  -9   5  17        6.30        4.25      5.64 o 
  -8   5  17        2.12       10.80      5.89 o 
  -7   5  17        0.02        1.06      3.78 o 
  -6   5  17      106.15       92.99      8.24 o 
  -5   5  17       61.64       52.25      6.68 o 
  -4   5  17      199.15      183.31     15.49 o 
  -3   5  17       69.69       57.45      8.16 o 
  -2   5  17       80.01       64.34      8.72 o 
  -1   5  17        3.28        1.51      4.15 o 
   0   5  17        0.79        4.35      4.26 o 
   1   5  17        4.89        0.07      4.11 o 
   2   5  17       51.38       38.52      7.34 o 
   3   5  17        9.34       10.04      5.63 o 
  -6   6  17      172.43      164.00     26.03 o 
  -5   6  17       44.56       40.99      9.02 o 
  -4   6  17       22.80       17.41      7.49 o 
  -3   6  17       27.26       16.67      7.23 o 
  -2   6  17        0.29        7.91      7.71 o 
  -1   6  17       81.21       56.75     14.24 o 
   0   6  17       52.77       50.85      8.74 o 
 -13   0  18      478.92      494.13     20.67 o 
 -12   0  18      311.09      325.47     29.41 o 
 -11   0  18      578.55      572.26     16.73 o 
 -10   0  18        1.80        1.93      2.90 o 
  -9   0  18      788.19      762.67     24.15 o 
  -8   0  18     1147.21     1158.60     31.64 o 
  -7   0  18      247.19      240.07     14.67 o 
  -6   0  18       34.55       34.70      4.32 o 
  -5   0  18       72.94       71.58      9.64 o 
  -4   0  18       13.39       11.88      2.68 o 
  -3   0  18      261.91      251.75     15.81 o 
  -2   0  18        1.13        3.00      2.51 o 
  -1   0  18     1163.00     1116.47     20.45 o 
   0   0  18     1062.51     1022.17     19.27 o 
   1   0  18     2289.57     2187.24     70.97 o 
   2   0  18      146.81      123.61      7.19 o 
   3   0  18        9.40        6.20      3.07 o 
   4   0  18      245.64      259.69     10.46 o 
   5   0  18       61.94       70.05      6.40 o 
   6   0  18       82.07       86.22      7.28 o 
   7   0  18      647.55      720.85     54.51 o 
 -13   1  18       65.71       64.88      6.23 o 
 -12   1  18        0.13       -1.18      2.77 o 
 -11   1  18       15.47       15.39      3.66 o 
 -10   1  18       56.30       52.08      5.86 o 
  -9   1  18       23.10       22.47      3.14 o 
  -8   1  18      285.84      292.13      7.86 o 
  -7   1  18      508.85      480.61     10.30 o 
  -6   1  18      331.70      315.46      8.08 o 
  -5   1  18      136.34      116.44      5.68 o 
  -4   1  18      490.21      506.30     11.50 o 
  -3   1  18      123.78      116.54      5.75 o 
  -2   1  18        6.83        5.75      1.69 o 
  -1   1  18      508.61      471.29      8.52 o 
   0   1  18        3.05        2.85      1.90 o 
   1   1  18      568.56      570.47     10.90 o 
   2   1  18        6.23        6.15      2.10 o 
   3   1  18      343.41      334.80      8.14 o 
   4   1  18       54.16       58.44      3.93 o 
   5   1  18       25.22       20.24      2.96 o 
   6   1  18      118.72      119.79      5.35 o 
   7   1  18       33.00       34.23      4.60 o 
 -12   2  18       10.07        8.94      6.29 o 
 -11   2  18       78.09       81.41      8.43 o 
 -10   2  18        6.96        7.03      4.16 o 
  -9   2  18       22.60       16.27      6.41 o 
  -8   2  18       40.53       43.75      5.20 o 
  -7   2  18        0.38        4.60      2.86 o 
  -6   2  18      945.20      975.09     20.93 o 
  -5   2  18       14.38        8.78      4.12 o 
  -4   2  18       24.71       25.47      3.37 o 
  -3   2  18      408.24      405.98     11.11 o 
  -2   2  18      279.17      277.92     10.71 o 
  -1   2  18       52.78       54.12      5.47 o 
   0   2  18      242.21      256.15     12.24 o 
   1   2  18       53.65       45.89      4.30 o 
   2   2  18      573.65      587.81     15.81 o 
   3   2  18       40.46       33.64      3.74 o 
   4   2  18      100.63       85.61      6.98 o 
   5   2  18      114.45      132.82      8.59 o 
   6   2  18       43.97       37.56      6.05 o 
   7   2  18       66.52       67.17      7.60 o 
 -11   3  18       14.31       13.63     10.17 o 
 -10   3  18       85.35      104.37     18.74 o 
  -9   3  18       46.15       44.37      6.22 o 
  -8   3  18      194.41      189.81      9.86 o 
  -7   3  18      136.86      127.55      8.18 o 
  -6   3  18       13.50        9.20      3.55 o 
  -5   3  18      362.85      352.80     11.68 o 
  -4   3  18      336.12      320.83     12.10 o 
  -3   3  18      150.78      144.64     10.44 o 
  -2   3  18       14.91       19.98      5.40 o 
  -1   3  18      125.82      121.95     10.73 o 
   0   3  18       50.68       35.43      5.35 o 
   1   3  18        1.71        3.74      3.10 o 
   2   3  18        8.61        8.97      3.53 o 
   3   3  18       15.31       29.89      5.03 o 
   4   3  18        0.10       -0.15      3.62 o 
   5   3  18      109.14       91.54     17.92 o 
   6   3  18       13.44       18.41      6.94 o 
 -10   4  18       75.58       76.79     10.00 o 
  -9   4  18       26.37       25.58      5.66 o 
  -8   4  18      268.92      278.04     11.99 o 
  -7   4  18        0.97       -0.29      3.40 o 
  -6   4  18        5.12        1.53      3.19 o 
  -5   4  18       53.01       53.69      6.11 o 
  -4   4  18       31.81       33.24      5.01 o 
  -3   4  18        1.29       11.48      5.45 o 
  -2   4  18       21.26       17.29      6.33 o 
  -1   4  18       67.78       65.46      9.28 o 
   0   4  18        0.05        4.97      3.77 o 
   1   4  18       82.27       73.35      9.32 o 
   2   4  18        1.77        4.44      7.09 o 
   3   4  18       56.53       59.71      7.83 o 
   4   4  18        2.96        3.47      4.27 o 
   5   4  18        3.51        3.60      4.95 o 
  -8   5  18       25.23       14.71      5.13 o 
  -7   5  18       25.76       19.26      5.46 o 
  -6   5  18       19.00       19.81      5.39 o 
  -5   5  18       60.83       57.38      8.80 o 
  -4   5  18       22.25       23.50      7.29 o 
  -3   5  18       12.28       10.07      5.43 o 
  -2   5  18       75.81       89.24     28.84 o 
  -1   5  18        9.96        5.31      6.73 o 
   0   5  18       61.78       67.09      8.64 o 
   1   5  18      174.53      170.95     14.94 o 
   2   5  18        0.01        6.29      4.82 o 
   3   5  18      288.48      321.62     24.87 o 
  -5   6  18        9.73        7.47      6.88 o 
  -4   6  18       59.24       70.65     10.50 o 
  -3   6  18       51.42       56.57      9.78 o 
  -2   6  18       26.02       26.75      9.86 o 
  -1   6  18        1.35       -7.37      7.37 o 
 -12   1  19      120.58      101.32      6.32 o 
 -11   1  19       59.89       59.99      4.10 o 
 -10   1  19      331.35      327.15     10.50 o 
  -9   1  19        6.59       11.89      2.57 o 
  -8   1  19       59.68       58.29      4.19 o 
  -7   1  19      336.22      324.11      9.62 o 
  -6   1  19      360.29      359.65      8.23 o 
  -5   1  19       67.28       68.79      3.94 o 
  -4   1  19      913.83      918.68     16.18 o 
  -3   1  19       37.23       30.04      3.12 o 
  -2   1  19     1003.88      993.97     14.39 o 
  -1   1  19       36.18       47.12      3.10 o 
   0   1  19      307.16      278.77      7.12 o 
   1   1  19      230.21      260.72      8.84 o 
   2   1  19       36.38       30.50      3.28 o 
   3   1  19      100.69      122.43      5.12 o 
   4   1  19        7.13       11.97      2.53 o 
   5   1  19      270.06      285.32     14.29 o 
   6   1  19       31.31       30.21      4.31 o 
   7   1  19       22.32       22.54      4.98 o 
 -12   2  19       85.52       97.39      8.06 o 
 -11   2  19       15.66       22.10      5.80 o 
 -10   2  19        6.31       15.38      4.78 o 
  -9   2  19      111.07      109.22      8.42 o 
  -8   2  19      252.37      227.62     10.45 o 
  -7   2  19        5.11       10.49      4.09 o 
  -6   2  19      560.27      518.54     14.21 o 
  -5   2  19       11.49       14.75      7.01 o 
  -4   2  19      239.14      243.51      8.93 o 
  -3   2  19       41.56       32.88      4.07 o 
  -2   2  19        8.55       11.09      3.00 o 
  -1   2  19      104.66      110.96      6.29 o 
   0   2  19      202.99      197.24      7.08 o 
   1   2  19       31.17       35.44      4.04 o 
   2   2  19       21.63       17.24      3.46 o 
   3   2  19       98.41       89.85      5.48 o 
   4   2  19       11.08       11.81      4.10 o 
   5   2  19        4.80        7.66      4.88 o 
   6   2  19        0.24        4.96      4.37 o 
 -11   3  19       97.89       95.94     17.26 o 
 -10   3  19       79.32       82.89     11.20 o 
  -9   3  19      221.33      230.18     16.99 o 
  -8   3  19       68.05       70.39      8.45 o 
  -7   3  19       16.78       17.75      4.30 o 
  -6   3  19       44.94       42.66      5.53 o 
  -5   3  19       13.81       14.13      4.74 o 
  -4   3  19      341.21      335.86     16.36 o 
  -3   3  19       51.08       57.66      8.25 o 
  -2   3  19      302.90      315.55     15.97 o 
  -1   3  19        9.44       13.26      4.66 o 
   0   3  19       91.02       67.00      9.07 o 
   1   3  19       10.97       10.62      3.93 o 
   2   3  19       46.46       51.70      7.48 o 
   3   3  19       55.68       53.01      6.55 o 
   4   3  19       93.70       98.99      8.35 o 
   5   3  19        0.11        6.82      6.57 o 
 -10   4  19       11.32       11.87      5.98 o 
  -9   4  19       17.05        9.26      4.94 o 
  -8   4  19      265.42      295.92     12.53 o 
  -7   4  19        1.36        1.48      3.64 o 
  -6   4  19      218.21      219.91     16.01 o 
  -5   4  19      112.31      119.66      8.28 o 
  -4   4  19        0.39        0.27      3.76 o 
  -3   4  19      254.17      257.10     15.47 o 
  -2   4  19       22.92       15.60      7.91 o 
  -1   4  19       15.90       17.35      6.18 o 
   0   4  19      142.40      120.16      9.92 o 
   1   4  19       30.63       28.95      6.04 o 
   2   4  19      111.94      110.20     10.02 o 
   3   4  19       16.58       14.62      4.80 o 
   4   4  19       26.55       32.23      6.23 o 
  -8   5  19        7.88       10.09      5.17 o 
  -7   5  19       51.59       48.44      6.96 o 
  -6   5  19       99.23       83.09     12.81 o 
  -5   5  19        1.58       -1.41      5.23 o 
  -4   5  19        6.03        5.60      5.36 o 
  -3   5  19       10.52        7.81      5.81 o 
  -2   5  19       10.70        9.85      7.28 o 
  -1   5  19        0.37       -1.16      6.30 o 
   0   5  19        0.17       -2.01      4.26 o 
   1   5  19       50.27       48.85     11.05 o 
   2   5  19        0.18       -0.36      4.99 o 
  -3   6  19      325.50      348.66     30.30 o 
 -12   0  20       16.81       22.56      4.77 o 
 -11   0  20      124.40      126.27      8.38 o 
 -10   0  20      409.74      398.34     13.51 o 
  -9   0  20        1.36        4.83      4.10 o 
  -8   0  20      278.94      282.41     13.23 o 
  -7   0  20      128.72      122.04      9.18 o 
  -6   0  20     2909.28     2891.28     64.34 o 
  -5   0  20      376.02      381.19     14.60 o 
  -4   0  20     2186.56     2272.12     42.87 o 
  -3   0  20     1118.56     1171.73     25.34 o 
  -2   0  20      577.99      560.72     15.15 o 
  -1   0  20        4.29       15.43      3.44 o 
   0   0  20      479.59      515.59     14.00 o 
   1   0  20       77.90       56.40      5.37 o 
   2   0  20      107.69      121.35     11.25 o 
   3   0  20      134.12      141.55      7.83 o 
   4   0  20        2.85        2.06      2.93 o 
   5   0  20       21.87       20.91      5.40 o 
   6   0  20        1.98        9.52      3.99 o 
 -12   1  20       16.52       18.08      3.72 o 
 -11   1  20        0.13       -2.24      2.76 o 
 -10   1  20        1.23        6.50      2.71 o 
  -9   1  20        6.80        6.86      2.47 o 
  -8   1  20      521.10      542.62     11.71 o 
  -7   1  20        0.52        1.74      2.50 o 
  -6   1  20       59.05       65.43      6.26 o 
  -5   1  20      329.78      320.90      8.39 o 
  -4   1  20        8.71        7.70      2.32 o 
  -3   1  20        0.07        0.01      1.87 o 
  -2   1  20       79.70       84.49      3.87 o 
  -1   1  20      688.94      642.99     10.86 o 
   0   1  20      116.63      122.20      6.26 o 
   1   1  20        8.86        7.86      2.37 o 
   2   1  20        3.10        3.42      2.58 o 
   3   1  20       25.34       25.53      3.40 o 
   4   1  20       39.15       31.00      3.38 o 
   5   1  20        1.48        3.27      2.93 o 
   6   1  20       17.72       24.83      4.70 o 
 -12   2  20       14.38       14.92      5.97 o 
 -11   2  20       62.89       41.98      7.23 o 
 -10   2  20      260.96      240.04     19.81 o 
  -9   2  20      137.86      130.43      9.25 o 
  -8   2  20      430.09      457.73     15.37 o 
  -7   2  20      121.61      127.16      7.68 o 
  -6   2  20      165.84      172.56      8.55 o 
  -5   2  20      310.02      306.63     10.42 o 
  -4   2  20      102.74      102.30      8.96 o 
  -3   2  20        3.07        7.25      2.85 o 
  -2   2  20       85.26       98.74      7.06 o 
  -1   2  20      239.21      256.47      9.01 o 
   0   2  20      178.22      188.75      7.16 o 
   1   2  20       10.91       10.64      3.03 o 
   2   2  20      177.66      173.24      9.46 o 
   3   2  20       24.15       19.73      4.56 o 
   4   2  20       49.31       46.53      6.05 o 
   5   2  20        7.37        3.62      4.33 o 
   6   2  20       41.35       46.96      7.06 o 
 -11   3  20        8.52        9.84      6.45 o 
 -10   3  20      371.71      377.94     19.90 o 
  -9   3  20       98.01      104.60      8.38 o 
  -8   3  20       12.71       12.35      4.30 o 
  -7   3  20      409.36      420.51     15.17 o 
  -6   3  20       28.05       29.50      5.00 o 
  -5   3  20        3.54       -1.35      2.84 o 
  -4   3  20      102.68      104.10      7.22 o 
  -3   3  20       84.65       55.38      8.20 o 
  -2   3  20      139.11      116.87     12.00 o 
  -1   3  20        9.90        5.72      5.21 o 
   0   3  20        1.43        0.73      4.35 o 
   1   3  20       68.47       67.80      9.85 o 
   2   3  20        4.29        3.54      3.81 o 
   3   3  20       14.25       18.53      4.90 o 
   4   3  20       50.93       55.65      8.57 o 
   5   3  20       28.47       23.32      7.06 o 
 -10   4  20       13.89       15.03      5.68 o 
  -9   4  20       10.48        8.59      4.79 o 
  -8   4  20       13.94        9.09      4.41 o 
  -7   4  20       96.90       94.58      9.57 o 
  -6   4  20       43.88       54.19      6.70 o 
  -5   4  20       28.01       17.08      4.76 o 
  -4   4  20        0.11        0.18      4.41 o 
  -3   4  20      259.49      269.41     16.54 o 
  -2   4  20        6.29        9.51      8.99 o 
  -1   4  20        7.01        7.45      5.78 o 
   0   4  20        4.06       -2.49      5.08 o 
   1   4  20        5.29        2.32      4.12 o 
   2   4  20        2.81       11.66      6.40 o 
   3   4  20       65.31       50.23      7.86 o 
   4   4  20        3.66        5.49      4.96 o 
  -8   5  20       55.20       53.93      7.64 o 
  -7   5  20      191.76      186.99     11.61 o 
  -6   5  20        8.17        3.65      5.57 o 
  -5   5  20      336.79      363.42     17.16 o 
  -4   5  20      340.74      338.82     16.46 o 
  -3   5  20        9.57        4.42      7.01 o 
  -2   5  20      345.23      321.23     19.82 o 
  -1   5  20       58.62       57.11     19.07 o 
   0   5  20       10.11        8.48      6.70 o 
   1   5  20       12.02       10.25      6.13 o 
 -12   1  21       27.50       34.09      4.47 o 
 -11   1  21       21.86       16.16      3.91 o 
 -10   1  21      112.07      128.64      8.70 o 
  -9   1  21      208.69      203.01      6.84 o 
  -8   1  21      102.14      114.31      5.48 o 
  -7   1  21      508.31      518.98     13.14 o 
  -6   1  21       26.43       21.38      3.52 o 
  -5   1  21      423.78      431.30     10.16 o 
  -4   1  21        5.43        3.73      2.28 o 
  -3   1  21       22.35       15.56      2.80 o 
  -2   1  21      363.62      393.60      8.12 o 
  -1   1  21      404.36      402.84      9.02 o 
   0   1  21       81.53       89.01      4.59 o 
   1   1  21      270.96      254.91     10.10 o 
   2   1  21        1.12        4.65      2.28 o 
   3   1  21       36.22       31.13      3.84 o 
   4   1  21       33.39       39.50      4.30 o 
   5   1  21        6.52        5.53      4.09 o 
   6   1  21      193.00      187.56     15.39 o 
 -12   2  21       20.93       16.61      6.28 o 
 -11   2  21       93.79       91.13      9.27 o 
 -10   2  21      217.26      197.34     11.43 o 
  -9   2  21       19.45       35.61      5.81 o 
  -8   2  21       10.17        9.43      4.04 o 
  -7   2  21        2.24        5.12      2.79 o 
  -6   2  21        4.36        4.48      2.68 o 
  -5   2  21       15.23       16.76      4.81 o 
  -4   2  21      308.47      300.07     16.27 o 
  -3   2  21       76.45       70.80      5.15 o 
  -2   2  21       70.21       75.60      5.96 o 
  -1   2  21        3.49        2.43      2.80 o 
   0   2  21      342.94      346.77     13.74 o 
   1   2  21        8.48       11.00      3.20 o 
   2   2  21      114.01      117.05      6.75 o 
   3   2  21        0.47        4.27      3.84 o 
   4   2  21      150.38      150.94      9.24 o 
   5   2  21       14.11       18.32      5.28 o 
 -11   3  21       13.04       20.69      7.62 o 
 -10   3  21       19.94       14.11      6.86 o 
  -9   3  21      162.34      113.70     12.36 o 
  -8   3  21       20.90       16.68      4.81 o 
  -7   3  21      150.90      151.25      9.97 o 
  -6   3  21        0.62        1.44      3.27 o 
  -5   3  21       10.44        8.14      3.80 o 
  -4   3  21      389.50      434.89     15.35 o 
  -3   3  21       66.43       67.24      9.23 o 
  -2   3  21       76.75       81.85     10.00 o 
  -1   3  21      104.73      109.15     11.23 o 
   0   3  21        7.75        6.76      4.91 o 
   1   3  21      105.76       87.18     12.44 o 
   2   3  21       54.56       59.61      7.83 o 
   3   3  21        5.84        6.05      5.09 o 
   4   3  21      234.74      223.89     18.39 o 
 -10   4  21       41.50       48.56      7.51 o 
  -9   4  21      191.33      193.85     14.87 o 
  -8   4  21       10.52        8.11      4.48 o 
  -7   4  21        5.53       10.42      4.59 o 
  -6   4  21      122.93      127.06      9.12 o 
  -5   4  21       41.08       39.35     10.96 o 
  -4   4  21       12.91       17.27      5.56 o 
  -3   4  21      154.10      137.55     22.03 o 
  -2   4  21      127.32      102.09     12.06 o 
  -1   4  21      194.34      198.81     20.92 o 
   0   4  21      122.81      136.66     13.71 o 
   1   4  21       30.57       16.04     11.37 o 
   2   4  21      157.86      153.74     12.02 o 
   3   4  21       59.77       53.21      8.56 o 
  -7   5  21       11.69       13.92      5.46 o 
  -6   5  21       14.99        7.60      6.35 o 
  -5   5  21       25.73       24.00      7.08 o 
  -4   5  21        0.34        2.50      5.59 o 
  -3   5  21      157.90      133.72     20.01 o 
  -2   5  21       39.15       49.49     10.55 o 
  -1   5  21        7.57        1.21      6.43 o 
   0   5  21       51.21       53.34     12.14 o 
   1   5  21        9.39       13.31     15.73 o 
 -12   0  22        2.18       -1.07      3.39 o 
 -11   0  22      385.89      346.75     12.94 o 
 -10   0  22      168.34      173.96     13.92 o 
  -9   0  22      211.68      184.60     11.55 o 
  -8   0  22       50.16       61.76      7.68 o 
  -7   0  22      212.96      221.15     13.72 o 
  -6   0  22        0.78        3.34      3.59 o 
  -5   0  22       15.01        9.45      3.74 o 
  -4   0  22      228.04      223.35     12.13 o 
  -3   0  22       15.77       18.46      3.75 o 
  -2   0  22        6.09        7.20      3.55 o 
  -1   0  22      202.02      181.96      9.00 o 
   0   0  22       91.45       98.56      6.80 o 
   1   0  22       23.99       32.89      4.85 o 
   2   0  22      319.81      305.85     11.54 o 
   3   0  22        5.32        8.49      3.44 o 
   4   0  22      325.47      321.31     12.32 o 
   5   0  22       32.66       22.01      4.92 o 
 -12   1  22       47.94       45.20      5.22 o 
 -11   1  22      154.38      149.11      8.33 o 
 -10   1  22        3.24       10.15      3.63 o 
  -9   1  22        0.25        3.10      2.26 o 
  -8   1  22      223.75      223.54     12.78 o 
  -7   1  22       40.78       35.59      4.99 o 
  -6   1  22       66.14       73.86      5.44 o 
  -5   1  22       62.12       62.64      5.84 o 
  -4   1  22        9.48        9.12      3.37 o 
  -3   1  22      266.51      242.74      7.43 o 
  -2   1  22       26.58       20.07      2.79 o 
  -1   1  22       11.99       20.44      2.97 o 
   0   1  22       31.16       29.25      3.29 o 
   1   1  22       33.26       35.31      3.81 o 
   2   1  22      125.66      123.87      6.00 o 
   3   1  22        1.42        5.57      2.66 o 
   4   1  22        5.78       15.52      3.33 o 
   5   1  22       31.69       32.98      5.68 o 
 -11   2  22       45.29       32.39      6.86 o 
 -10   2  22        0.79        2.55      3.97 o 
  -9   2  22       14.66       16.68      7.88 o 
  -8   2  22        0.10       -0.83      3.12 o 
  -7   2  22       23.81       24.73      3.82 o 
  -6   2  22        2.39        3.22      2.78 o 
  -5   2  22      579.12      587.70     16.29 o 
  -4   2  22        0.47        3.27      2.80 o 
  -3   2  22     1047.09     1074.07     19.62 o 
  -2   2  22       32.72       33.44      5.17 o 
  -1   2  22      193.85      200.07      8.57 o 
   0   2  22      227.83      231.85     14.40 o 
   1   2  22        8.11        5.07      4.20 o 
   2   2  22      112.72      123.92      7.14 o 
   3   2  22      224.98      206.81     14.42 o 
   4   2  22       34.23       31.41      5.63 o 
   5   2  22      128.44      123.13      9.69 o 
 -11   3  22        5.32       -5.25      5.25 o 
 -10   3  22       23.52       11.60      7.07 o 
  -9   3  22       12.53       14.13      6.51 o 
  -8   3  22       19.88       21.48      4.90 o 
  -7   3  22       75.33       73.71      8.26 o 
  -6   3  22       11.98       15.37      4.25 o 
  -5   3  22      344.94      339.86     12.72 o 
  -4   3  22       27.75       37.10      7.45 o 
  -3   3  22        7.30        7.08      4.93 o 
  -2   3  22      165.91      145.58     20.07 o 
  -1   3  22       94.57       90.88     19.79 o 
   0   3  22       26.97       25.27     11.07 o 
   1   3  22      305.94      326.26     24.52 o 
   2   3  22       20.00       18.85      7.27 o 
   3   3  22      222.60      215.64     13.85 o 
   4   3  22        3.12       -1.91     10.28 o 
  -9   4  22        0.39        9.51      5.14 o 
  -8   4  22      134.46      137.01     10.07 o 
  -7   4  22      205.22      210.59     11.64 o 
  -6   4  22       25.06       23.79      5.40 o 
  -5   4  22       98.94       88.11     11.78 o 
  -4   4  22       35.10       24.66      7.93 o 
  -3   4  22       57.89       47.13      8.94 o 
  -2   4  22        0.93        0.40      5.46 o 
  -1   4  22       15.21       11.51      6.39 o 
   0   4  22        3.47        0.91      5.71 o 
   1   4  22       16.72       20.38      7.91 o 
   2   4  22       39.86       21.27      8.77 o 
  -7   5  22        6.13        6.82      6.61 o 
  -6   5  22       31.58       22.71      7.67 o 
  -5   5  22       47.63       14.78     16.40 o 
  -4   5  22       86.30       81.46     16.67 o 
  -3   5  22       36.41       24.38     13.45 o 
  -2   5  22      201.03      179.73     22.29 o 
  -1   5  22      131.81      121.78     14.30 o 
   0   5  22      186.73      166.93     16.89 o 
 -12   1  23      225.15      221.43     13.76 o 
 -11   1  23        0.10        2.58      3.10 o 
 -10   1  23       18.85       22.32      3.27 o 
  -9   1  23       82.92       92.67      5.06 o 
  -8   1  23      175.90      182.86      6.79 o 
  -7   1  23       34.63       29.89      4.00 o 
  -6   1  23      273.19      268.64     12.32 o 
  -5   1  23      117.28      115.93      5.78 o 
  -4   1  23      124.70      136.30      6.13 o 
  -3   1  23      118.69      117.92      5.83 o 
  -2   1  23       13.07        5.24      3.46 o 
  -1   1  23       79.26       89.76      4.79 o 
   0   1  23        1.88        2.95      2.44 o 
   1   1  23      122.05      115.45      5.73 o 
   2   1  23       15.62       16.25      3.27 o 
   3   1  23      176.21      161.84      9.36 o 
   4   1  23       23.19       21.44      5.01 o 
   5   1  23       12.19       21.07      5.12 o 
 -11   2  23        4.75        2.26      4.71 o 
 -10   2  23       92.15       82.12      8.70 o 
  -9   2  23       16.43       13.24      6.80 o 
  -8   2  23       42.60       43.26      6.32 o 
  -7   2  23      136.38      134.92      9.32 o 
  -6   2  23       64.83       68.87      6.56 o 
  -5   2  23       19.14       23.00      4.02 o 
  -4   2  23       75.90       77.59      9.11 o 
  -3   2  23       12.48       20.23      4.04 o 
  -2   2  23       11.10        7.09      3.39 o 
  -1   2  23       15.50       20.73      4.14 o 
   0   2  23        4.19       10.78      3.80 o 
   1   2  23       32.64       32.93      5.25 o 
   2   2  23       24.72       25.60      5.87 o 
   3   2  23      136.92      158.10     17.91 o 
   4   2  23        0.15       -2.02      4.34 o 
 -10   3  23        0.61        0.53      5.28 o 
  -9   3  23      249.46      235.17     24.69 o 
  -8   3  23       28.70       21.09      7.01 o 
  -7   3  23      508.56      557.38     19.36 o 
  -6   3  23       46.97       37.66      6.00 o 
  -5   3  23       71.55       65.77      7.55 o 
  -4   3  23       22.45       24.01      8.27 o 
  -3   3  23      132.14      129.91     12.26 o 
  -2   3  23      158.22      166.10     17.57 o 
  -1   3  23       57.04       44.72      8.40 o 
   0   3  23       34.88       50.22      9.33 o 
   1   3  23      146.85      126.84     12.87 o 
   2   3  23        0.20        0.54      6.11 o 
   3   3  23        0.60        9.19      7.97 o 
  -9   4  23        2.91        4.19      5.30 o 
  -8   4  23      179.42      184.85     13.37 o 
  -7   4  23       35.18       47.28      6.89 o 
  -6   4  23        0.41        1.95      5.22 o 
  -5   4  23      346.09      368.72     20.51 o 
  -4   4  23       30.29       23.65      7.83 o 
  -3   4  23      154.93      148.68     13.95 o 
  -2   4  23       17.32       20.86      6.92 o 
  -1   4  23       80.82       80.10     11.34 o 
   0   4  23        9.27       15.98      7.22 o 
   1   4  23       23.26       25.90      8.67 o 
   2   4  23        0.33       -1.60      6.45 o 
  -6   5  23        9.66       10.07      6.68 o 
  -5   5  23       37.57       28.73      9.81 o 
  -4   5  23       62.96       42.48     10.61 o 
  -3   5  23       18.67       11.09      8.47 o 
  -2   5  23        1.87        9.94      6.87 o 
  -1   5  23       42.87       45.25     10.43 o 
 -12   0  24       35.10       23.41      4.90 o 
 -11   0  24       70.83       82.60      9.54 o 
 -10   0  24       81.93       86.74     10.60 o 
  -9   0  24        5.59        6.22      7.07 o 
  -8   0  24       61.29       60.53     13.85 o 
  -7   0  24        1.76        2.41      4.14 o 
  -6   0  24        7.06       12.14      4.48 o 
  -5   0  24       63.42       61.99     12.92 o 
  -4   0  24        0.08       -1.31      6.09 o 
  -3   0  24       43.42       43.19      6.37 o 
  -2   0  24      173.83      178.39      9.17 o 
  -1   0  24        9.06        5.73      4.77 o 
   0   0  24       30.99       22.84      6.11 o 
   1   0  24       83.98       75.92      6.64 o 
   2   0  24       76.82       82.77      6.89 o 
   3   0  24        9.81       11.01      4.03 o 
   4   0  24       42.92       42.23      5.87 o 
 -11   1  24        4.82        4.70      3.32 o 
 -10   1  24        0.00        5.12      2.92 o 
  -9   1  24       34.04       36.98      4.08 o 
  -8   1  24        6.98       10.15      2.61 o 
  -7   1  24        0.23        1.57      2.47 o 
  -6   1  24        3.93        6.77      2.65 o 
  -5   1  24      103.24       91.51      5.89 o 
  -4   1  24       10.03        9.04      2.88 o 
  -3   1  24       25.08       28.87      3.60 o 
  -2   1  24       25.21       30.06      4.10 o 
  -1   1  24       29.06       35.37      3.53 o 
   0   1  24       96.58       86.82      4.88 o 
   1   1  24        1.39        3.68      2.51 o 
   2   1  24        3.61        5.16      2.78 o 
   3   1  24       59.48       57.62      6.30 o 
   4   1  24       62.72       72.62      7.45 o 
 -11   2  24      158.67      167.97     28.50 o 
 -10   2  24      293.79      272.67     25.45 o 
  -9   2  24        3.54        7.90      4.45 o 
  -8   2  24      438.48      464.02     19.55 o 
  -7   2  24      142.60      142.63     10.04 o 
  -6   2  24       23.34       18.82      4.52 o 
  -5   2  24       95.93      114.57      7.47 o 
  -4   2  24       46.08       41.14      6.45 o 
  -3   2  24      113.51      126.86     12.22 o 
  -2   2  24       53.80       56.07      5.79 o 
  -1   2  24        8.27        8.87      3.54 o 
   0   2  24       52.56       49.92      5.83 o 
   1   2  24       57.90       62.16      5.79 o 
   2   2  24        9.58        8.34      4.21 o 
   3   2  24       71.03       74.20      7.51 o 
 -10   3  24      294.60      219.67     17.25 o 
  -9   3  24      415.40      515.26     33.57 o 
  -8   3  24        0.27        8.36      5.81 o 
  -7   3  24       30.96       36.69      6.20 o 
  -6   3  24       56.43       52.02      9.84 o 
  -5   3  24        0.22        3.16      5.09 o 
  -4   3  24        0.11        6.26      4.79 o 
  -3   3  24        3.31        3.84      8.25 o 
  -2   3  24        3.58        2.17      5.18 o 
  -1   3  24        8.35       11.62      6.03 o 
   0   3  24        8.27       -2.63      7.10 o 
   1   3  24       14.91       15.69      6.82 o 
   2   3  24        0.06        3.77      6.71 o 
  -8   4  24       56.06       53.23      7.54 o 
  -7   4  24      178.71      184.98     12.90 o 
  -6   4  24       32.92       32.86      7.63 o 
  -5   4  24        0.24       -2.60     11.84 o 
  -4   4  24       29.56       28.25      8.05 o 
  -3   4  24       43.78       55.06      9.91 o 
  -2   4  24       68.27       59.10     10.41 o 
  -1   4  24      183.13      135.36     19.08 o 
   0   4  24        0.63        3.76     10.25 o 
   1   4  24        0.57       -4.36     11.63 o 
 -11   1  25       16.97       22.54      4.21 o 
 -10   1  25       57.77       43.94      6.09 o 
  -9   1  25       34.87       47.02      4.47 o 
  -8   1  25      101.54      105.78      5.41 o 
  -7   1  25       31.47       22.14      3.89 o 
  -6   1  25      276.82      291.81     10.80 o 
  -5   1  25        1.93        3.38      3.16 o 
  -4   1  25      397.06      415.03     10.66 o 
  -3   1  25       84.73       91.19      8.08 o 
  -2   1  25       12.25       11.96      3.10 o 
  -1   1  25       90.35       92.11      5.45 o 
   0   1  25       72.30       63.70      4.91 o 
   1   1  25       78.59       99.47      7.86 o 
   2   1  25        2.08        0.81      2.71 o 
   3   1  25       67.30       73.35      7.24 o 
 -11   2  25      124.39      134.65     14.53 o 
 -10   2  25        0.25        0.35      4.33 o 
  -9   2  25       40.18       30.04      5.96 o 
  -8   2  25       28.92       26.74      5.62 o 
  -7   2  25       21.89       26.71      5.59 o 
  -6   2  25       28.13       30.41      4.98 o 
  -5   2  25      151.54      158.54     12.59 o 
  -4   2  25        3.00        6.21      4.13 o 
  -3   2  25        0.58        2.47      3.80 o 
  -2   2  25       80.71       77.67      8.71 o 
  -1   2  25      110.03      104.27      7.34 o 
   0   2  25        0.18        3.40      3.72 o 
   1   2  25       24.26       29.22      6.32 o 
   2   2  25       10.31       14.00      4.77 o 
   3   2  25       18.04       13.76      5.44 o 
 -10   3  25       46.85       55.51     25.38 o 
  -9   3  25       45.06       46.18      9.77 o 
  -8   3  25       24.22       30.88      8.42 o 
  -7   3  25        0.17        1.58      4.35 o 
  -6   3  25      201.00      190.91     12.16 o 
  -5   3  25        1.45        1.85      5.79 o 
  -4   3  25      160.97      148.74     13.56 o 
  -3   3  25       13.19       13.13      5.89 o 
  -2   3  25       53.75       44.99      9.10 o 
  -1   3  25      111.55      109.43     12.51 o 
   0   3  25        6.68        1.56      8.50 o 
   1   3  25       20.84        1.09     11.54 o 
   2   3  25      162.46      123.48     21.18 o 
  -8   4  25      189.64      200.20     26.65 o 
  -7   4  25       10.27       -0.82      6.00 o 
  -6   4  25       76.97       59.16     11.01 o 
  -5   4  25       18.59       14.23      7.88 o 
  -4   4  25      116.35       90.60     11.99 o 
  -3   4  25      137.27      123.04     13.51 o 
  -2   4  25      119.12       87.10     11.93 o 
  -1   4  25        0.01        2.73      6.10 o 
   0   4  25      148.76      126.13     14.59 o 
 -11   0  26       71.31       91.47     16.01 o 
 -10   0  26      172.95      173.30     12.26 o 
  -9   0  26       36.93       25.45      6.32 o 
  -8   0  26       19.86        9.30      9.46 o 
  -7   0  26      281.96      289.73     19.66 o 
  -6   0  26       55.13       65.83      8.14 o 
  -5   0  26      511.99      513.48     19.41 o 
  -4   0  26       25.19       24.11      6.03 o 
  -3   0  26      273.35      280.96     13.51 o 
  -2   0  26       87.38      102.01      7.98 o 
  -1   0  26       13.46        2.34      6.15 o 
   0   0  26       30.17       38.73      7.18 o 
   1   0  26       30.02       22.66      6.02 o 
   2   0  26       54.13       86.45      9.70 o 
   3   0  26        9.18       13.74      5.89 o 
 -11   1  26        0.01        0.67      3.07 o 
 -10   1  26        0.00        9.37      4.65 o 
  -9   1  26        5.18        8.66      3.04 o 
  -8   1  26       69.30       84.05      9.75 o 
  -7   1  26        1.02        1.50      2.64 o 
  -6   1  26        4.63        3.36      2.81 o 
  -5   1  26        0.22        7.53      2.89 o 
  -4   1  26       23.99       32.35      4.16 o 
  -3   1  26       63.25       65.57      9.58 o 
  -2   1  26       55.09       57.42      5.22 o 
  -1   1  26      112.40      119.57      7.05 o 
   0   1  26      118.66      126.63      8.40 o 
   1   1  26       47.04       43.80      5.05 o 
   2   1  26       20.75       23.09      3.86 o 
   3   1  26        9.73       10.82      4.67 o 
 -10   2  26       34.74       30.25      6.40 o 
  -9   2  26       24.23       21.56      8.75 o 
  -8   2  26      239.24      263.06     15.04 o 
  -7   2  26       25.33       19.93      5.23 o 
  -6   2  26      199.08      204.80     22.11 o 
  -5   2  26       65.57       68.53      7.99 o 
  -4   2  26       16.60       17.15      5.15 o 
  -3   2  26       73.82       76.69      7.90 o 
  -2   2  26      184.73      172.16     14.75 o 
  -1   2  26       27.00       29.17      5.13 o 
   0   2  26      322.01      320.87     13.11 o 
   1   2  26        6.06       10.70      5.15 o 
   2   2  26      101.01      100.90     11.31 o 
  -9   3  26       12.18       23.64      8.06 o 
  -8   3  26        0.23       -3.29      5.38 o 
  -7   3  26        0.78        1.51      4.98 o 
  -6   3  26      145.73      148.12     14.24 o 
  -5   3  26       30.07       41.49      8.57 o 
  -4   3  26      277.25      296.27     26.24 o 
  -3   3  26        0.02       -0.51      5.27 o 
  -2   3  26       28.55       25.86      8.12 o 
  -1   3  26       22.71       17.08     15.36 o 
   0   3  26        1.56        6.62      6.07 o 
   1   3  26       33.55       19.42      9.21 o 
  -7   4  26       51.20       32.78      9.90 o 
  -6   4  26        0.14       -1.70      6.43 o 
  -5   4  26       11.00       13.56      7.89 o 
  -4   4  26        2.43        6.74      6.84 o 
  -3   4  26        0.65       -6.54      6.54 o 
  -2   4  26       72.41       84.27     18.37 o 
  -1   4  26        1.67        6.44      8.47 o 
 -10   1  27       16.16       22.75      4.38 o 
  -9   1  27       60.06       65.94      5.93 o 
  -8   1  27        0.28        7.14      2.64 o 
  -7   1  27        0.05        1.31      2.85 o 
  -6   1  27       55.13       57.46      5.35 o 
  -5   1  27       14.09       28.71      6.18 o 
  -4   1  27      144.25      145.73      7.23 o 
  -3   1  27       18.45       17.77      4.17 o 
  -2   1  27        5.62        7.98      3.26 o 
  -1   1  27        5.99        7.60      3.59 o 
   0   1  27       57.97       61.16      5.34 o 
   1   1  27        7.26        7.35      3.27 o 
   2   1  27      262.11      286.61     16.56 o 
 -10   2  27        4.67        6.73      5.17 o 
  -9   2  27       89.31       91.20      9.29 o 
  -8   2  27        0.12        4.76      4.33 o 
  -7   2  27        4.98       10.61      4.63 o 
  -6   2  27        2.62        7.29      4.15 o 
  -5   2  27       54.74       64.52      8.43 o 
  -4   2  27        0.58        2.11      4.37 o 
  -3   2  27       51.81       62.59      9.25 o 
  -2   2  27        2.34        6.69      4.01 o 
  -1   2  27       16.34       17.29      4.84 o 
   0   2  27       31.09       48.55     10.21 o 
   1   2  27        1.86        3.97      5.10 o 
  -8   3  27        5.49        6.84      6.65 o 
  -7   3  27      130.10      168.23     20.32 o 
  -6   3  27        0.23        9.48      6.48 o 
  -5   3  27       33.78       34.06      8.64 o 
  -4   3  27       95.44       79.54     25.56 o 
  -3   3  27       19.78        8.19      6.65 o 
  -2   3  27      101.06       94.15     13.46 o 
  -1   3  27       45.08       34.91     16.94 o 
   0   3  27        4.47       16.59      7.79 o 
  -5   4  27       14.88       16.02      7.72 o 
  -4   4  27        7.32        1.56      5.91 o 
  -3   4  27       15.76        3.54     11.26 o 
 -10   0  28        5.63       21.03      5.72 o 
  -9   0  28      163.86      156.09     12.37 o 
  -8   0  28        2.72       -1.53      5.43 o 
  -7   0  28       63.63       48.81      7.76 o 
  -6   0  28       13.42        8.94      5.10 o 
  -5   0  28       81.92       81.07      9.02 o 
  -4   0  28        0.37        6.08      4.28 o 
  -3   0  28      135.06      151.06     10.65 o 
  -2   0  28        0.11        8.48      5.36 o 
  -1   0  28      240.13      252.65     14.85 o 
   0   0  28      339.89      416.16     18.62 o 
   1   0  28       24.91       25.37      6.78 o 
 -10   1  28        3.61        9.67      5.55 o 
  -9   1  28       41.51       38.44      4.89 o 
  -8   1  28        2.90        7.35      3.26 o 
  -7   1  28       99.83      100.78      6.67 o 
  -6   1  28       69.28       67.23      5.82 o 
  -5   1  28       55.74       56.31      6.37 o 
  -4   1  28       13.57        7.49      3.59 o 
  -3   1  28       39.44       49.51      5.65 o 
  -2   1  28       41.61       53.19      5.34 o 
  -1   1  28       77.28       91.16     13.26 o 
   0   1  28       28.06       30.51      4.94 o 
   1   1  28        3.31        5.02      4.91 o 
  -9   2  28        0.03        7.29      5.31 o 
  -8   2  28        5.62        8.59      4.61 o 
  -7   2  28      109.58       96.68     18.30 o 
  -6   2  28        0.84        3.09      4.19 o 
  -5   2  28       73.02       64.68     24.19 o 
  -4   2  28       40.71       41.84      7.26 o 
  -3   2  28       78.55       64.01      8.14 o 
  -2   2  28      211.78      218.04     30.01 o 
  -1   2  28        0.89       -0.65      3.85 o 
   0   2  28       44.37       41.13      7.27 o 
  -8   3  28       25.59       20.32      8.33 o 
  -7   3  28        0.01       -0.25      6.34 o 
  -6   3  28        3.29       -1.15      5.99 o 
  -5   3  28        1.66       -2.56      8.36 o 
  -4   3  28       85.55       86.48     12.08 o 
  -3   3  28        0.35        2.35      6.07 o 
  -2   3  28        0.15        1.91      6.43 o 
  -1   3  28        6.87       13.98      7.55 o 
  -9   1  29       78.73       94.57      6.90 o 
  -8   1  29      143.74      140.67      9.31 o 
  -7   1  29        3.75        4.56      3.11 o 
  -6   1  29      157.00      165.66     16.37 o 
  -5   1  29      206.97      210.54     10.65 o 
  -4   1  29       73.78       91.13      6.98 o 
  -3   1  29      218.97      217.63     14.00 o 
  -2   1  29        0.95        4.22      3.79 o 
  -1   1  29       69.89       81.55      6.88 o 
   0   1  29       38.78       39.77      9.15 o 
  -9   2  29       23.66       20.25      6.95 o 
  -8   2  29        5.53        7.57      4.87 o 
  -7   2  29      192.23      226.52     15.00 o 
  -6   2  29        0.18        7.54      4.47 o 
  -5   2  29       96.19       94.48     28.88 o 
  -4   2  29       10.28       10.83      5.47 o 
  -3   2  29       11.98        6.52      5.07 o 
  -2   2  29       19.25       21.41      6.03 o 
  -1   2  29       36.42       25.14      5.58 o 
  -6   3  29        4.10        6.33      8.53 o 
  -5   3  29       26.45       12.74      7.55 o 
  -4   3  29        5.84        4.43      6.51 o 
  -3   3  29       45.78       46.44     10.36 o 
  -9   0  30        2.06        0.61      9.69 o 
  -8   0  30       13.98        5.07      4.76 o 
  -7   0  30      205.54      226.24     17.91 o 
  -6   0  30        9.88        8.68      4.92 o 
  -5   0  30      383.97      386.25     22.12 o 
  -4   0  30      463.31      524.63     26.42 o 
  -3   0  30      194.86      285.09     18.79 o 
  -2   0  30        1.59        6.45      5.70 o 
  -1   0  30       29.10       24.91      7.59 o 
   0   0  30       39.13       39.77      8.64 o 
  -9   1  30       36.46       25.97      4.60 o 
  -8   1  30        1.34       11.17      3.72 o 
  -7   1  30        0.20        7.22      3.29 o 
  -6   1  30      189.08      208.63     14.89 o 
  -5   1  30        0.10        4.94      3.31 o 
  -4   1  30       41.38       51.94     13.61 o 
  -3   1  30       12.71       13.45      4.57 o 
  -2   1  30      153.03      151.16     10.31 o 
  -1   1  30       31.96       38.30      9.32 o 
  -8   2  30       26.98       32.70      6.56 o 
  -7   2  30      127.41      130.66     12.49 o 
  -6   2  30       53.77       56.74      9.25 o 
  -5   2  30      190.30      210.71     18.79 o 
  -4   2  30        0.05        5.86      6.38 o 
  -3   2  30        0.02        1.01      5.51 o 
  -2   2  30        0.94        4.59      5.58 o 
  -8   1  31      104.53      115.91     14.77 o 
  -7   1  31       42.31       50.21      5.47 o 
  -6   1  31      267.50      268.09     11.02 o 
  -5   1  31        4.60        4.44      3.75 o 
  -4   1  31       23.93       26.83      4.80 o 
  -3   1  31       37.32       33.02      5.60 o 
  -2   1  31       64.08       71.01     13.64 o 
  -6   2  31       92.56      117.36     16.34 o 
  -5   2  31       94.19       81.02     10.74 o 
  -4   2  31      203.39      262.38     22.48 o 
  -7   0  32      131.12      168.80     31.51 o 
  -6   0  32       49.60       45.05      7.63 o 
  -5   0  32       57.39       63.37      8.60 o 
  -4   0  32       92.49       85.32     12.05 o 
  -3   0  32        1.26        9.57      5.78 o 
  -6   1  32       17.92       17.12      3.94 o 
  -5   1  32      184.05      212.13     16.82 o 
  -4   1  32       37.77       55.61      9.07 o 
                                                 
